# Supplementary material for: Maritime trap-jaw ants (Hymenoptera, Formicidae, Ponerinae) of the Indo-Australian region – redescription of Odontomachus malignus Smith and description of a related new species from Singapore, including first descriptions of males
Source: Zookeys. 2020 Feb 24;915:137–74. doi: 10.3897/zookeys.915.38968 (PMC7052037; doi:10.3897/zookeys.915.38968)
Supplement: XML Treatment for Odontomachus malignus [file zookeys.915.38968-treatment1.xml]

<!DOCTYPE tp:taxon-treatment
  PUBLIC "-//TaxonX//DTD Taxonomic Treatment Publishing DTD v0 20100105//EN" "tax-treatment-NSO.dtd">
<tp:taxon-treatment xmlns:tp="http://www.plazi.org/taxpub"><tp:treatment-meta><kwd-group><label>Taxon classification</label><kwd><named-content xmlns:xlink="http://www.w3.org/1999/xlink" content-type="kingdom">Animalia</named-content></kwd></kwd-group><mixed-citation publication-type="journal"><person-group><name><surname>Wang</surname><given-names>Wendy Y.</given-names></name><name><surname>Yamada</surname><given-names>Aiki</given-names></name><name><surname>Yamane</surname><given-names>Seiki</given-names></name></person-group><article-title>Maritime trap-jaw ants (<tp:taxon-name><tp:taxon-name-part taxon-name-part-type="order">Hymenoptera</tp:taxon-name-part></tp:taxon-name>, <tp:taxon-name><tp:taxon-name-part taxon-name-part-type="family">Formicidae</tp:taxon-name-part></tp:taxon-name>, <tp:taxon-name><tp:taxon-name-part taxon-name-part-type="subfamily">Ponerinae</tp:taxon-name-part></tp:taxon-name>) of the Indo-Australian region – redescription of <italic><tp:taxon-name><tp:taxon-name-part taxon-name-part-type="genus" reg="Odontomachus">Odontomachus</tp:taxon-name-part> <tp:taxon-name-part taxon-name-part-type="species" reg="malignus">malignus</tp:taxon-name-part></tp:taxon-name></italic> Smith and description of a related new species from Singapore, including first descriptions of males</article-title><source>Zookeys</source><day>24</day><month>2</month><year>2020</year><volume>915</volume><fpage>137</fpage><lpage>174</lpage><pub-id pub-id-type="doi">10.3897/zookeys.915.38968</pub-id></mixed-citation></tp:treatment-meta><tp:nomenclature><tp:taxon-name><object-id xmlns:xlink="http://www.w3.org/1999/xlink" content-type="arpha" xlink:type="simple">0CFEEF28-0B28-5464-895A-6BDB07DA6FEB</object-id>
              <tp:taxon-name-part taxon-name-part-type="genus" reg="Odontomachus">Odontomachus</tp:taxon-name-part>
              <tp:taxon-name-part taxon-name-part-type="species" reg="malignus">malignus</tp:taxon-name-part>
            </tp:taxon-name><tp:taxon-authority>species group (preliminary)</tp:taxon-authority></tp:nomenclature><tp:treatment-sec sec-type="notes" id="SECID0E2QAG"><title>Notes.</title><p>The following account compounds and adds on to the characters as already mentioned in <xref ref-type="bibr" rid="B27">Sorger and Zettel (2011)</xref>. Considering the limited geographic range of specimen sampling and lack of stronger genetic evidence, this diagnosis should be deemed preliminary. The morphological and genetic bases for the treatment of this species group may be confirmed in future when more samples and comprehensive genetic information are made available for assessment. Most of the known species of the <italic><tp:taxon-name><tp:taxon-name-part taxon-name-part-type="genus" reg="Odontomachus">O.</tp:taxon-name-part> <tp:taxon-name-part taxon-name-part-type="species" reg="infandus">infandus</tp:taxon-name-part></tp:taxon-name></italic> group, excluding those from the Lesser Sundas, New Guinea and Fiji, were examined to clarify morphological characters that distinguish <italic><tp:taxon-name><tp:taxon-name-part taxon-name-part-type="genus" reg="Odontomachus">O.</tp:taxon-name-part> <tp:taxon-name-part taxon-name-part-type="species" reg="malignus">malignus</tp:taxon-name-part></tp:taxon-name></italic> and the new species from other members of the group. The <italic><tp:taxon-name><tp:taxon-name-part taxon-name-part-type="genus" reg="Odontomachus">O.</tp:taxon-name-part> <tp:taxon-name-part taxon-name-part-type="species" reg="malignus">malignus</tp:taxon-name-part></tp:taxon-name></italic> group is recognised by the following set of characteristics in the worker caste; those peculiar to the group are shown in italics.</p></tp:treatment-sec><tp:treatment-sec sec-type="Worker" id="SECID0ECSAG"><title>Worker.</title><p>Head rather elongate, with <abbrev xmlns:xlink="http://www.w3.org/1999/xlink" xlink:title="Cephalic index" id="ABBRID0EISAG" xlink:type="simple">CI</abbrev> 79–82. Temporal prominences and ocular furrow distinct. <italic>Vertex posteriorly with a protuberance on each side of median furrow</italic>. Mandible with a series of teeth throughout the length of its masticatory margin; apical, intercalary and subapical teeth elongate, none apically truncate, all somewhat acute; palp formula 4, 4. <italic>Pronotal dorsum anteriorly with two or more long erect setae that are clearly discernible from short appressed or suberect hairs around them</italic> (this condition is occasionally seen in some members of the <italic><tp:taxon-name><tp:taxon-name-part taxon-name-part-type="genus" reg="Odontomachus">O.</tp:taxon-name-part> <tp:taxon-name-part taxon-name-part-type="species" reg="infandus">infandus</tp:taxon-name-part></tp:taxon-name></italic> group). <italic>Mesopleuron with anteroventral margin strongly developed</italic>, <italic>looking like a tubercle when seen from above.</italic> Petiolar spine rather short, not very sharply pointed apically. First gastral tergite not flattened dorsally, without anteromedian pit. Valviceps of male genitalia lacking dorsolateral carina.</p></tp:treatment-sec><ref-list><ref id="B27"><mixed-citation xmlns:xlink="http://www.w3.org/1999/xlink" xlink:type="simple"><person-group><name name-style="western"><surname>Sorger</surname><given-names>DM</given-names></name><name name-style="western"><surname>Zettel</surname><given-names>H</given-names></name></person-group> (<year>2011</year>) <article-title>On the ants (<tp:taxon-name><tp:taxon-name-part taxon-name-part-type="order">Hymenoptera</tp:taxon-name-part></tp:taxon-name>: <tp:taxon-name><tp:taxon-name-part taxon-name-part-type="family">Formicidae</tp:taxon-name-part></tp:taxon-name>) of the Philippine Islands: V. The genus <italic><tp:taxon-name><tp:taxon-name-part taxon-name-part-type="genus">Odontomachus</tp:taxon-name-part></tp:taxon-name></italic> Latreille, 1804.</article-title><source>Myrmecological News</source><volume>14</volume>(<issue>14</issue>): <fpage>141</fpage>–<lpage>163</lpage>. <ext-link xlink:type="simple" ext-link-type="uri" xlink:href="https://myrmecologicalnews.org/cms/index.php?option=com_download%26view=download%26filename=volume14/mn14_141-163_printable.pdf%26format=raw">https://myrmecologicalnews.org/cms/index.php?option=com_download&amp;view=download&amp;filename=volume14/mn14_141-163_printable.pdf&amp;format=raw</ext-link></mixed-citation></ref></ref-list></tp:taxon-treatment>
