# Supplementary material for: Maritime trap-jaw ants (Hymenoptera, Formicidae, Ponerinae) of the Indo-Australian region – redescription of Odontomachus malignus Smith and description of a related new species from Singapore, including first descriptions of males
Source: Zookeys. 2020 Feb 24;915:137–74. doi: 10.3897/zookeys.915.38968 (PMC7052037; doi:10.3897/zookeys.915.38968)
Supplement: XML Treatment for Odontomachus litoralis [file zookeys.915.38968-treatment2.xml]

<!DOCTYPE tp:taxon-treatment
  PUBLIC "-//TaxonX//DTD Taxonomic Treatment Publishing DTD v0 20100105//EN" "tax-treatment-NSO.dtd">
<tp:taxon-treatment xmlns:tp="http://www.plazi.org/taxpub"><tp:treatment-meta><kwd-group><label>Taxon classification</label><kwd><named-content xmlns:xlink="http://www.w3.org/1999/xlink" content-type="kingdom">Animalia</named-content></kwd></kwd-group><mixed-citation publication-type="journal"><person-group><name><surname>Wang</surname><given-names>Wendy Y.</given-names></name><name><surname>Yamada</surname><given-names>Aiki</given-names></name><name><surname>Yamane</surname><given-names>Seiki</given-names></name></person-group><article-title>Maritime trap-jaw ants (<tp:taxon-name><tp:taxon-name-part taxon-name-part-type="order">Hymenoptera</tp:taxon-name-part></tp:taxon-name>, <tp:taxon-name><tp:taxon-name-part taxon-name-part-type="family">Formicidae</tp:taxon-name-part></tp:taxon-name>, <tp:taxon-name><tp:taxon-name-part taxon-name-part-type="subfamily">Ponerinae</tp:taxon-name-part></tp:taxon-name>) of the Indo-Australian region – redescription of <italic><tp:taxon-name><tp:taxon-name-part taxon-name-part-type="genus" reg="Odontomachus">Odontomachus</tp:taxon-name-part> <tp:taxon-name-part taxon-name-part-type="species" reg="malignus">malignus</tp:taxon-name-part></tp:taxon-name></italic> Smith and description of a related new species from Singapore, including first descriptions of males</article-title><source>Zookeys</source><day>24</day><month>2</month><year>2020</year><volume>915</volume><fpage>137</fpage><lpage>174</lpage><pub-id pub-id-type="doi">10.3897/zookeys.915.38968</pub-id></mixed-citation></tp:treatment-meta><tp:nomenclature><tp:taxon-name><object-id xmlns:xlink="http://www.w3.org/1999/xlink" content-type="arpha" xlink:type="simple">402D5710-2960-5243-985D-C833FC8F6121</object-id>
              <tp:taxon-name-part taxon-name-part-type="genus" reg="Odontomachus">Odontomachus</tp:taxon-name-part>
              <tp:taxon-name-part taxon-name-part-type="species" reg="litoralis">litoralis</tp:taxon-name-part>
              <object-id xmlns:xlink="http://www.w3.org/1999/xlink" content-type="zoobank" xlink:type="simple">http://zoobank.org/2F6BEA77-5168-493C-975B-356CC50363FC</object-id>
            </tp:taxon-name><tp:taxon-status xmlns:xlink="http://www.w3.org/1999/xlink" xlink:type="simple">sp. nov.</tp:taxon-status><xref ref-type="fig" rid="F2">Figures 2</xref><xref ref-type="fig" rid="F3">, 3</xref><xref ref-type="fig" rid="F4">, 4</xref><xref ref-type="fig" rid="F5">, 5</xref></tp:nomenclature><tp:treatment-sec sec-type="Types" id="SECID0EXUAG"><title>Types.</title><p><bold><italic>Holotype</italic>.</bold> Worker, SINGAPORE, Sungei Buloh Wetland Reserve (<named-content xmlns:xlink="http://www.w3.org/1999/xlink" content-type="dwc:verbatimCoordinates" xlink:type="simple"><named-content content-type="geo-json" specific-use="{&#34;type&#34;:&#34;Point&#34;,&#34;coordinates&#34;:[103.730180,1.446760]}" id="NCID0EFVAG" xlink:type="simple">1.44676N, 103.73018E</named-content></named-content>), back mangrove, nest in <italic><tp:taxon-name><tp:taxon-name-part taxon-name-part-type="genus" reg="Thalassina">Thalassina</tp:taxon-name-part></tp:taxon-name></italic> mound, 28 Mar 2018, W. Wang &amp; M.S. Foo leg. ZRC_ENT00013883 (<named-content xmlns:xlink="http://www.w3.org/1999/xlink" content-type="dwc:institutional_code" xlink:type="simple">ZRC</named-content>).</p><p><bold><italic>Paratypes.</italic></bold> Twenty workers, 3 queens, 1 male (<named-content xmlns:xlink="http://www.w3.org/1999/xlink" content-type="dwc:institutional_code" xlink:type="simple">NHMW</named-content>, <abbrev xmlns:xlink="http://www.w3.org/1999/xlink" content-type="institution" xlink:title="Seiki Yamane Collection, Kagoshima, Japan" id="ABBRID0EIWAG" xlink:type="simple">SKYC</abbrev>, <named-content xmlns:xlink="http://www.w3.org/1999/xlink" content-type="dwc:institutional_code" xlink:type="simple">ZRC</named-content>), same data as holotype, colony no. WW-SG18-Odonto1, ZRC_ENT00000917.01–24.</p></tp:treatment-sec><tp:treatment-sec sec-type="type material" id="SECID0EVWAG"><title>Non-type material examined.</title><p>Singapore: 3 workers, Sungei Buloh Wetland Reserve, near Coastal Path, mangrove, nest in soil mound among roots of uprooted mangrove tree, 5 Dec 2018, W. Wang leg., colony no. WW-SG18-Odonto2, ZRC_ENT00007634 (<named-content xmlns:xlink="http://www.w3.org/1999/xlink" content-type="dwc:institutional_code" xlink:type="simple">ZRC</named-content>); 4 workers, 1 queen (alate), 1 male, Sungei Buloh Wetland Reserve (<named-content xmlns:xlink="http://www.w3.org/1999/xlink" content-type="dwc:verbatimCoordinates" xlink:type="simple"><named-content content-type="geo-json" specific-use="{&#34;type&#34;:&#34;Point&#34;,&#34;coordinates&#34;:[103.730660,1.446290]}" id="NCID0EGXAG" xlink:type="simple">1.44629N, 103.73066E</named-content></named-content>), mangrove back forest, nest in abandoned <italic><tp:taxon-name><tp:taxon-name-part taxon-name-part-type="genus" reg="Thalassina">Thalassina</tp:taxon-name-part></tp:taxon-name></italic> mound, 5 Dec 2018, W. Wang &amp; M.S. Foo leg., colony no. WW-SG18-Odonto3, ZRC_ENT00007635 (<named-content xmlns:xlink="http://www.w3.org/1999/xlink" content-type="dwc:institutional_code" xlink:type="simple">ZRC</named-content>); 4 workers, 2 males, Sungei Buloh Wetland Reserve (<named-content xmlns:xlink="http://www.w3.org/1999/xlink" content-type="dwc:verbatimCoordinates" xlink:type="simple"><named-content content-type="geo-json" specific-use="{&#34;type&#34;:&#34;Point&#34;,&#34;coordinates&#34;:[103.730570,1.446320]}" id="NCID0E4XAG" xlink:type="simple">1.44632N, 103.73057E</named-content></named-content>), mangrove back forest, nest in abandoned <italic><tp:taxon-name><tp:taxon-name-part taxon-name-part-type="genus" reg="Thalassina">Thalassina</tp:taxon-name-part></tp:taxon-name></italic> mound, 5 Dec 2018, W. Wang, G.W. Yong &amp; M.S. Foo leg., colony no. WW-SG18-Odonto4, ZRC_ENT00007636 (<named-content xmlns:xlink="http://www.w3.org/1999/xlink" content-type="dwc:institutional_code" xlink:type="simple">ZRC</named-content>); 2 workers, Sungai [sic] Buloh Wetland Reserve, Pulau Buloh, mangrove, 7 May 2004, T.M. Leong leg. ZRC_ENT_00000779 (<named-content xmlns:xlink="http://www.w3.org/1999/xlink" content-type="dwc:institutional_code" xlink:type="simple">ZRC</named-content>); 2 workers, Mandai mangroves, 1 Apr 2009, S.P. Goh and D. Pitta de Araujo leg., ZRC_ENT_00000774 (<named-content xmlns:xlink="http://www.w3.org/1999/xlink" content-type="dwc:institutional_code" xlink:type="simple">ZRC</named-content>); 2 workers, Lim Chu Kang mangrove, in <italic><tp:taxon-name><tp:taxon-name-part taxon-name-part-type="genus" reg="Thalassina">Thalassina</tp:taxon-name-part></tp:taxon-name></italic> mound, 1987, Serena Teo leg., ZRC_ENT_00000778. MALAYSIA: East Malaysia (Borneo), Sarawak, Bako (<named-content xmlns:xlink="http://www.w3.org/1999/xlink" content-type="dwc:verbatimCoordinates" xlink:type="simple"><named-content content-type="geo-json" specific-use="{&#34;type&#34;:&#34;Point&#34;,&#34;coordinates&#34;:[110.445171,1.723821]}" id="NCID0ELZAG" xlink:type="simple">1.72382053N, 110.4451713E</named-content></named-content>), ITZ mangrove forest, nest in rotten/alive roots of mangrove, 31 Mar 2012, D.M. Sorger leg., colony no. BOR12-098, MJ19771.</p></tp:treatment-sec><tp:treatment-sec sec-type="diagnosis" id="SECID0EQZAG"><title>Diagnosis.</title><p><bold>Worker.</bold> With features mentioned for the <italic><tp:taxon-name><tp:taxon-name-part taxon-name-part-type="genus" reg="Odontomachus">O.</tp:taxon-name-part> <tp:taxon-name-part taxon-name-part-type="species" reg="malignus">malignus</tp:taxon-name-part></tp:taxon-name></italic> species group. Large-sized, with moderate intranidal size variation. Head in full-face view with posterior margin weakly concave, median furrow deep and rather broad; almost entire head extensively striate to rugose, only faintly shining. Pronotum entirely with dense, fine sculpture and matte; mesonotum strigate and weakly shiny while propodeal dorsum generally more finely strigate and matte; metapleuron distinguished from propodeal dorsum by shallow longitudinal furrow; propodeal junction distinctly angular with strong transverse carina separating propodeal dorsum and declivity; posterior face of propodeum strongly marginate laterally. Basal portion of anterior face of petiolar node with strongly strigate triangular area that is rather distinctly defined; lateral face of node smooth in upper area including spine and striate in lower area. Head and petiole orange-brown; antenna, mesosoma and gaster dark reddish brown; coxae light dull-yellowish brown, femora in apical portion and tibiae orange-brown, tarsi dark brown. Legs covered with dense yellowish pubescent hairs.</p><p><bold>Male.</bold> Body relatively smaller than that of worker and queen; body sculpture well-marked. Mandible subrectangular or quadrate. Furrow separating metapleural and propodeal bulges broad and deep, lined with transverse carinae along its length; petiolar node in anterior view broadly rounded apically and nearly truncate, largely microsculptured and matte, with only area around apex smooth. Maximum diameter of lateral ocellus slightly shorter than minimum distance between lateral ocellus and eye. Basal disc of abdominal sternite IX subpentagonal with broadly rounded posterolateral corners; posterior lobe of sternite IX almost as long as basal disc and slightly tapering apicad, with apical corner rounded but angulate; anterodorsal margin of valviceps strongly produced; dorsolateral carina of valviceps absent; ventral margin of valviceps broadly concave with ca. 23 denticles. Body almost entirely light dull-yellowish brown; areas around ocelli and pronotum somewhat darker; tibiae and tarsi darker than coxae and femora.</p><p><bold><italic>Worker measurements.</italic></bold> Holotype: <abbrev xmlns:xlink="http://www.w3.org/1999/xlink" xlink:title="Compound eye" id="ABBRID0EO1AG" xlink:type="simple">EL</abbrev> 0.65; <abbrev xmlns:xlink="http://www.w3.org/1999/xlink" xlink:title="Maximum eye width" id="ABBRID0ES1AG" xlink:type="simple">EW</abbrev> 0.50; <abbrev xmlns:xlink="http://www.w3.org/1999/xlink" xlink:title="Maximum length of head" id="ABBRID0EW1AG" xlink:type="simple">HL</abbrev> 3.35; <abbrev xmlns:xlink="http://www.w3.org/1999/xlink" xlink:title="Maximum width of head" id="ABBRID0E11AG" xlink:type="simple">HW</abbrev> 2.78; <abbrev xmlns:xlink="http://www.w3.org/1999/xlink" xlink:title="Inter-frontal lobe width" id="ABBRID0E51AG" xlink:type="simple">IFLW</abbrev> 0.78; <abbrev xmlns:xlink="http://www.w3.org/1999/xlink" xlink:title="Maximum length of mandible" id="ABBRID0EC2AG" xlink:type="simple">MDL</abbrev> 2.25; <abbrev xmlns:xlink="http://www.w3.org/1999/xlink" xlink:title="Petiole height" id="ABBRID0EG2AG" xlink:type="simple">PTH</abbrev> 1.55; <abbrev xmlns:xlink="http://www.w3.org/1999/xlink" xlink:title="Petiole length" id="ABBRID0EK2AG" xlink:type="simple">PTL</abbrev> 0.95; <abbrev xmlns:xlink="http://www.w3.org/1999/xlink" xlink:title="Maximum length of antennal scape" id="ABBRID0EO2AG" xlink:type="simple">SL</abbrev> 3.35; <abbrev xmlns:xlink="http://www.w3.org/1999/xlink" xlink:title="Weber’s length" id="ABBRID0ES2AG" xlink:type="simple">WL</abbrev> 4.80; <abbrev xmlns:xlink="http://www.w3.org/1999/xlink" xlink:title="Cephalic index" id="ABBRID0EW2AG" xlink:type="simple">CI</abbrev> 82; <abbrev xmlns:xlink="http://www.w3.org/1999/xlink" xlink:title="Mandible index" id="ABBRID0E12AG" xlink:type="simple">MDI</abbrev> 67; <abbrev xmlns:xlink="http://www.w3.org/1999/xlink" xlink:title="Petiole height index" id="ABBRID0E52AG" xlink:type="simple">PTHI</abbrev> 163; <abbrev xmlns:xlink="http://www.w3.org/1999/xlink" xlink:title="Scape index" id="ABBRID0EC3AG" xlink:type="simple">SI</abbrev> 122. Three paratypes, 7 non-types (<italic>N</italic> = 10): <abbrev xmlns:xlink="http://www.w3.org/1999/xlink" xlink:title="Compound eye" id="ABBRID0EI3AG" xlink:type="simple">EL</abbrev> 0.55–0.65; <abbrev xmlns:xlink="http://www.w3.org/1999/xlink" xlink:title="Maximum eye width" id="ABBRID0EM3AG" xlink:type="simple">EW</abbrev> 0.40–0.50; <abbrev xmlns:xlink="http://www.w3.org/1999/xlink" xlink:title="Maximum length of head" id="ABBRID0EQ3AG" xlink:type="simple">HL</abbrev> 2.75–3.35; <abbrev xmlns:xlink="http://www.w3.org/1999/xlink" xlink:title="Maximum width of head" id="ABBRID0EU3AG" xlink:type="simple">HW</abbrev> 2.18–2.75; <abbrev xmlns:xlink="http://www.w3.org/1999/xlink" xlink:title="Inter-frontal lobe width" id="ABBRID0EY3AG" xlink:type="simple">IFLW</abbrev> 0.65–0.75; <abbrev xmlns:xlink="http://www.w3.org/1999/xlink" xlink:title="Maximum length of mandible" id="ABBRID0E33AG" xlink:type="simple">MDL</abbrev> 1.80–2.25; <abbrev xmlns:xlink="http://www.w3.org/1999/xlink" xlink:title="Petiole height" id="ABBRID0EA4AG" xlink:type="simple">PTH</abbrev> 1.20–1.55; <abbrev xmlns:xlink="http://www.w3.org/1999/xlink" xlink:title="Petiole length" id="ABBRID0EE4AG" xlink:type="simple">PTL</abbrev> 0.75–0.95; <abbrev xmlns:xlink="http://www.w3.org/1999/xlink" xlink:title="Maximum length of antennal scape" id="ABBRID0EI4AG" xlink:type="simple">SL</abbrev> 2.80–3.40; <abbrev xmlns:xlink="http://www.w3.org/1999/xlink" xlink:title="Weber’s length" id="ABBRID0EM4AG" xlink:type="simple">WL</abbrev> 4.10–4.90; <abbrev xmlns:xlink="http://www.w3.org/1999/xlink" xlink:title="Cephalic index" id="ABBRID0EQ4AG" xlink:type="simple">CI</abbrev> 79–82; <abbrev xmlns:xlink="http://www.w3.org/1999/xlink" xlink:title="Mandible index" id="ABBRID0EU4AG" xlink:type="simple">MDI</abbrev> 65–70; <abbrev xmlns:xlink="http://www.w3.org/1999/xlink" xlink:title="Petiole height index" id="ABBRID0EY4AG" xlink:type="simple">PTHI</abbrev> 156–168; <abbrev xmlns:xlink="http://www.w3.org/1999/xlink" xlink:title="Scape index" id="ABBRID0E34AG" xlink:type="simple">SI</abbrev> 122–130.</p><p><bold><italic>Queen measurements.</italic></bold> Paratypes (<italic>N</italic> = 2): <abbrev xmlns:xlink="http://www.w3.org/1999/xlink" xlink:title="Compound eye" id="ABBRID0EJ5AG" xlink:type="simple">EL</abbrev> 0.70–0.75; <abbrev xmlns:xlink="http://www.w3.org/1999/xlink" xlink:title="Maximum eye width" id="ABBRID0EN5AG" xlink:type="simple">EW</abbrev> 0.58–0.60; <abbrev xmlns:xlink="http://www.w3.org/1999/xlink" xlink:title="Maximum forewing length" id="ABBRID0ER5AG" xlink:type="simple">FWL</abbrev> 9.30–9.90; <abbrev xmlns:xlink="http://www.w3.org/1999/xlink" xlink:title="Maximum length of head" id="ABBRID0EV5AG" xlink:type="simple">HL</abbrev> 3.35; <abbrev xmlns:xlink="http://www.w3.org/1999/xlink" xlink:title="Maximum width of head" id="ABBRID0EZ5AG" xlink:type="simple">HW</abbrev> 2.85–2.90; <abbrev xmlns:xlink="http://www.w3.org/1999/xlink" xlink:title="Inter-frontal lobe width" id="ABBRID0E45AG" xlink:type="simple">IFLW</abbrev> 0.85–0.90; <abbrev xmlns:xlink="http://www.w3.org/1999/xlink" xlink:title="Maximum length of mandible" id="ABBRID0EB6AG" xlink:type="simple">MDL</abbrev> 2.20–2.30; <abbrev xmlns:xlink="http://www.w3.org/1999/xlink" xlink:title="Ocellus length" id="ABBRID0EF6AG" xlink:type="simple">OL</abbrev> 0.18–0.20; <abbrev xmlns:xlink="http://www.w3.org/1999/xlink" xlink:title="Petiole height" id="ABBRID0EJ6AG" xlink:type="simple">PTH</abbrev> 1.70–1.75; <abbrev xmlns:xlink="http://www.w3.org/1999/xlink" xlink:title="Petiole length" id="ABBRID0EN6AG" xlink:type="simple">PTL</abbrev> 1.00–1.05; <abbrev xmlns:xlink="http://www.w3.org/1999/xlink" xlink:title="Maximum length of antennal scape" id="ABBRID0ER6AG" xlink:type="simple">SL</abbrev> 3.25; <abbrev xmlns:xlink="http://www.w3.org/1999/xlink" xlink:title="Weber’s length" id="ABBRID0EV6AG" xlink:type="simple">WL</abbrev> 4.95–5.00; <abbrev xmlns:xlink="http://www.w3.org/1999/xlink" xlink:title="Cephalic index" id="ABBRID0EZ6AG" xlink:type="simple">CI</abbrev> 85–87; <abbrev xmlns:xlink="http://www.w3.org/1999/xlink" xlink:title="Mandible index" id="ABBRID0E46AG" xlink:type="simple">MDI</abbrev> 66; <abbrev xmlns:xlink="http://www.w3.org/1999/xlink" xlink:title="Petiole height index" id="ABBRID0EBABG" xlink:type="simple">PTHI</abbrev> 162–175; <abbrev xmlns:xlink="http://www.w3.org/1999/xlink" xlink:title="Scape index" id="ABBRID0EFABG" xlink:type="simple">SI</abbrev> 112–114.</p><p><bold><italic>Male measurements.</italic></bold> 1 paratype, 2 non-types (<italic>N</italic> = 3): <abbrev xmlns:xlink="http://www.w3.org/1999/xlink" xlink:title="Compound eye" id="ABBRID0ESABG" xlink:type="simple">EL</abbrev> 0.75–0.80; <abbrev xmlns:xlink="http://www.w3.org/1999/xlink" xlink:title="Maximum eye width" id="ABBRID0EWABG" xlink:type="simple">EW</abbrev> 0.45–0.50; <abbrev xmlns:xlink="http://www.w3.org/1999/xlink" xlink:title="Maximum forewing length" id="ABBRID0E1ABG" xlink:type="simple">FWL</abbrev> 6.20–6.89; <abbrev xmlns:xlink="http://www.w3.org/1999/xlink" xlink:title="Maximum length of head" id="ABBRID0E5ABG" xlink:type="simple">HL</abbrev> 1.10–1.15; <abbrev xmlns:xlink="http://www.w3.org/1999/xlink" xlink:title="Maximum width of head" id="ABBRID0ECBBG" xlink:type="simple">HW</abbrev> 1.45–1.50; <abbrev xmlns:xlink="http://www.w3.org/1999/xlink" xlink:title="Ocellus length" id="ABBRID0EGBBG" xlink:type="simple">OL</abbrev> 0.20–0.25; <abbrev xmlns:xlink="http://www.w3.org/1999/xlink" xlink:title="Petiole height" id="ABBRID0EKBBG" xlink:type="simple">PTH</abbrev> 0.70–0.75; <abbrev xmlns:xlink="http://www.w3.org/1999/xlink" xlink:title="Petiole length" id="ABBRID0EOBBG" xlink:type="simple">PTL</abbrev> 0.75–0.80; <abbrev xmlns:xlink="http://www.w3.org/1999/xlink" xlink:title="Maximum length of antennal scape" id="ABBRID0ESBBG" xlink:type="simple">SL</abbrev> 0.28–0.30; <abbrev xmlns:xlink="http://www.w3.org/1999/xlink" xlink:title="Weber’s length" id="ABBRID0EWBBG" xlink:type="simple">WL</abbrev> 3.50–3.75; <abbrev xmlns:xlink="http://www.w3.org/1999/xlink" xlink:title="Cephalic index" id="ABBRID0E1BBG" xlink:type="simple">CI</abbrev> 132–135; <abbrev xmlns:xlink="http://www.w3.org/1999/xlink" xlink:title="Petiole height index" id="ABBRID0E5BBG" xlink:type="simple">PTHI</abbrev> 93–94; <abbrev xmlns:xlink="http://www.w3.org/1999/xlink" xlink:title="Scape index" id="ABBRID0ECCBG" xlink:type="simple">SI</abbrev> 19.</p></tp:treatment-sec><tp:treatment-sec sec-type="description" id="SECID0EGCBG"><title>Description.</title><p><bold>Worker.</bold> Relatively large compared to male, with moderate variation in size (<abbrev xmlns:xlink="http://www.w3.org/1999/xlink" xlink:title="Maximum length of head" id="ABBRID0EOCBG" xlink:type="simple">HL</abbrev> 2.75–3.35; <abbrev xmlns:xlink="http://www.w3.org/1999/xlink" xlink:title="Weber’s length" id="ABBRID0ESCBG" xlink:type="simple">WL</abbrev> 4.10–4.90). Head in full face view with posterior margin broadly and shallowly concave; occipital carina well-developed and dark-pigmented; median furrow deep and rather broad, with a fine longitudinal carina that is stronger anteriorly; area along each side of furrow slightly swollen; vertex area in front of occipital carina with a pair of conspicuous protuberances, each located at same distance from occipital carina and median furrow (Fig. <xref ref-type="fig" rid="F2">2A, C</xref>); temporal prominence low; extraocular furrow broad and shallow; ocular ridge narrow, widened towards median furrow; frons – taken as the medial area of head dorsum posterior to frontoclypeal suture and above antennal sockets in full-face view – clearly separated from vertex especially laterally; frontal carinae very short and weak, slightly diverging posterad; distance between anterior margin of ocular ridge and anterior margin of eye around half of major axis of eye. Mandible somewhat slender; masticatory margin distinctly dentate with 10–14 teeth/denticles, dentition being often not uniform between left and right mandibles and variable among individuals; apical tooth apically acute but often worn in aged individuals, bearing sharp intercalary tooth at mid-length; subapical tooth at least 1.5 times as long as broad, apically acute in young individuals but apex often worn and truncate in aged individuals. Palp formula 4, 4. Mesosoma relatively slender (more slender in smaller workers) compared to rest of body, in lateral view constricted at mesonotum; pronotum including its anteromedian lobe (neck) rather long, in lateral view with anterior and dorsal faces continuous and weakly convex, in dorsal view with lateral margins roundly convex; mesopleuron with conspicuous carinate anteroventral ridge, which appears like a tubercle posterior to promesonotal articulation in dorsal view (Fig. <xref ref-type="fig" rid="F2">2B</xref>); mesopleuron demarcated from mesonotum and metapleuron by more or less distinct dorsal and posterior carinae respectively; metapleuron delineated from dorsum of propodeum by a shallow longitudinal furrow spanning between basalar lobe and propodeal spiracles. Propodeum in lateral view with almost straight dorsal outline, with angular and carinate junction between dorsum and declivity, and steeply sloping posterior face with carinate lateral margins (Fig. <xref ref-type="fig" rid="F2">2D</xref>). Petiolar node in lateral view (Fig. <xref ref-type="fig" rid="F2">2E</xref>) conical, distinctly tapering apically, with anterior slope excluding apical spine almost straight to very shallowly convex, posterior slope weakly convex and steeper than anterior slope, apical spine short and apically sharply pointed, sometimes slightly curved posterad; subpetiolar process subtriangular with rounded apex, slightly longer than high, with shallowly convex anterior margin and weakly concave posterior margin. In dorsal view, gaster with tergite I large, almost as long as tergites II–IV combined; anterior face of tergite I not clearly demarcated from dorsal face, short and vertical.</p><fig id="F2" position="float" orientation="portrait"><object-id xmlns:xlink="http://www.w3.org/1999/xlink" content-type="doi" xlink:type="simple">10.3897/zookeys.915.38968.figure2</object-id><object-id xmlns:xlink="http://www.w3.org/1999/xlink" content-type="arpha" xlink:type="simple">7FA8AFE0-1A2D-5B53-A6E7-1D15F025563B</object-id><label>Figure 2.</label><caption><p>Paratype worker of <italic><tp:taxon-name><tp:taxon-name-part taxon-name-part-type="genus" reg="Odontomachus">O.</tp:taxon-name-part> <tp:taxon-name-part taxon-name-part-type="species" reg="litoralis">litoralis</tp:taxon-name-part></tp:taxon-name></italic> sp. nov. <bold>A</bold> Head in full face view <bold>B</bold> mesosoma in dorsal view <bold>C</bold> head in lateral view <bold>D</bold> mesosoma in lateral view <bold>E</bold> closeup of petiole in lateral view <bold>F</bold> gaster in lateral view. Red arrows on <bold>A, C</bold> indicate protuberances on head dorsum. White arrow on <bold>B</bold> indicates tubercle-like projection of the strongly developed anteroventral margin of mesopleuron.</p></caption><graphic xmlns:xlink="http://www.w3.org/1999/xlink" xlink:href="zookeys-915-137-g002.jpg" position="float" orientation="portrait" xlink:type="simple" id="oo_383714.jpg"><uri content-type="original_file" xlink:type="simple">https://binary.pensoft.net/fig/383714</uri></graphic></fig><p>Head in full face view extensively striate and only faintly shiny; frons and frontal lobes with longitudinal to weakly diverging striae, with interspaces microsculptured; ocular ridge, extraocular furrow and area anterior to vertex protuberances with weaker striae; vertex lobe distinctly strigate, temple and gena very finely microsculptured and more shiny; anterolateral portion of antennal fossa with very fine striation; entire ventral face of head covered with superficial microsculpture; median disc of clypeus superficially sculptured and shiny, with feeble striation on border with frontal lobe; mandible superficially microsculptured on dorsal and ventral faces, smooth and shiny on outer face. Pronotum in dorsal view with very fine and dense striae arranged roughly concentrically, and stronger transverse striae in anterior portion including anteromedian lobe; lateral face irregularly rugulose in anterior and posterior sections, densely microcolliculate in median portion. Mesonotum densely and finely strigate, with interspaces micropunctate; mesopleuron extensively smooth to superficially sculptured and shiny, with anterior and posterior areas transversely striate; metapleuron coarsely striate with microsculptured interspaces and weakly shining. Propodeum in dorsal view mostly with dense strigae that are weaker than those on mesonotum and metapleuron; posterior declivitous face with a few coarse transverse carinae. Anterior face of petiolar node strigate in its basal triangular area; lateral face with median section striate; remainder of anterior and lateral faces superficially microsculptured and weakly shiny; posterior face smooth and shiny. Gaster largely smooth and shining, sometimes mildly pruinose but still shiny. Legs entirely covered with microsculpture and faintly shiny.</p><p>Entire dorsal, lateral and ventral faces of head covered with numerous but scattered minute standing or decumbent hairs; frons posteriorly with pair of long erect setae, which may sometimes be lost during specimen processing; mandible covered with scattered short whitish pubescent hairs, ventral face lined with multiple long yellowish setae along masticatory margin. Dorsum of mesosoma with sparse short suberect, decumbent or appressed hairs; pronotal disc with a few sparse and long erect setae. Anterior face of petiolar node covered with short appressed or decumbent hairs; posterior face without hairs. Entire gaster with sparse fine appressed pubescence and sparser long erect setae. Legs covered with fine but dense yellowish pubescent hairs; anterior and posterior faces of procoxa and ventral faces of pro- and meso-femora with sparse erect hairs; ventral face of basal segment of protarsus with dense yellowish and stiff bristle-like hairs.</p><p>Head and petiole orange-brown, mandible somewhat darker and more reddish brown; antenna, mesosoma and gaster uniformly dark reddish brown, with apical portion of gaster yellowish; legs including coxae lighter dull-yellowish brown to orange brown; tarsus darker brown than rest of leg, but colour obscured by thick yellowish pubescence.</p><p><bold>Queen.</bold> Similar to worker in general appearance, except for characters of reproductive caste. Area around ocelli not swollen; distance between lateral ocelli slightly longer than that between lateral and median ocelli, and longer than major axis of median ocellus; with head in profile median ocellus protruding dorsad; with head seen in posterodorsal view, lateral ocelli directed laterad. Mandible slightly broader relative to head than in worker; masticatory margin strongly dentate with 12–14 denticles; dentition not equal between left and right mandibles. Mesosoma in dorsal view (Fig. <xref ref-type="fig" rid="F3">3B</xref>) subcylindrical and stout, broadest around wing bases, not constricted at mesothorax. Pronotum in dorsal view with lateral margins less convex than in worker, subparallel in their posterior half; in lateral view pronotum with almost straight dorsal outline; mesonotum in dorsal view large and round; mesoscutum anteriorly roundly convex, delimited from pronotum by a deep sulcus, in posterior half margined laterally with sharp carinae that are close to forewing bases; deep furrows present between the carinae and mesoscutal disc; median line weak; notauli absent; parapsidal line distinct and reaching midlength of mesoscutal disc; mesoscutum separated from mesoscutellum by rather broad (anteroposteriorly) scutoscutellar sulcus that is laterally margined with distinct carinae; mesoscutellum much narrower and smaller than mesoscutum, broader than long, delineated from metanotum by a sharp sulcus; lateral face of pronotum posteriorly demarcated from mesopleuron by indistinct faint groove; mesopleuron distinctly divided into “anepisternum” and “katepisternum” by shallow oblique median furrow, ventrally with a carina separating main katepisternal area from narrow area right above mesocoxa (Fig. <xref ref-type="fig" rid="F3">3C</xref>). Metanotal disc much smaller than mesoscutellum, broader than long, narrowed posterad; metapleuron demarcated from mesopleuron by a fine sulcus; upper metapleural area not clearly separated from lower metapleural area, much smaller than the latter; lower metapleural area with conspicuous endophragmal pit just below upper section; spiracular sclerite distinct. Propodeum in dorsal view delineated from metanotum by distinct sulcus, gradually narrowed posterad; dorsal face evenly rounded into lateral face, which is separated from metapleuron by a shallow longitudinal furrow; posterior propodeal declivity dorsally margined with strong transverse carina, in posterior view broader than high. Petiole and gaster similar to worker (Figs <xref ref-type="fig" rid="F3">3D, E</xref>).</p><fig id="F3" position="float" orientation="portrait"><object-id xmlns:xlink="http://www.w3.org/1999/xlink" content-type="doi" xlink:type="simple">10.3897/zookeys.915.38968.figure3</object-id><object-id xmlns:xlink="http://www.w3.org/1999/xlink" content-type="arpha" xlink:type="simple">3753CC48-E02B-5EAF-B4AC-A1303A9B8D10</object-id><label>Figure 3.</label><caption><p>Paratype queen of <italic><tp:taxon-name><tp:taxon-name-part taxon-name-part-type="genus" reg="Odontomachus">O.</tp:taxon-name-part> <tp:taxon-name-part taxon-name-part-type="species" reg="litoralis">litoralis</tp:taxon-name-part></tp:taxon-name></italic>. <bold>A</bold> Head in full face view <bold>B</bold> mesosoma in dorsal view <bold>C</bold> mesosoma in lateral view <bold>D</bold> closeup of petiole in lateral view <bold>E</bold> gaster in lateral view <bold>F</bold> forewing <bold>G</bold> hindwing.</p></caption><graphic xmlns:xlink="http://www.w3.org/1999/xlink" xlink:href="zookeys-915-137-g003.jpg" position="float" orientation="portrait" xlink:type="simple" id="oo_383715.jpg"><uri content-type="original_file" xlink:type="simple">https://binary.pensoft.net/fig/383715</uri></graphic></fig><p>Head in full-face view extensively striate and similarly sculptured as in the worker, but with interspaces generally more weakly microsculptured than in the latter. Pronotum dorsally with dense transverse striae with shiny interspaces; lateral face densely and more irregularly striate, with interspaces punctate and weakly shiny; mesonotum longitudinally and rather regularly striate with interspaces punctate; “anepisternum” largely finely striate with posteroventral area smooth; oblique median furrow separating “anepisternum” from “katepisternum” weakly scrobiculate; “katepisternum” extensively minutely punctate and weakly shiny, posteriorly with coarse transverse rugae; scutoscutellar sulcus strongly scrobiculate; mesoscutellar disc largely smooth and shiny. Propodeum except for declivity transversely and regularly striate with interspaces punctate and weakly shiny; declivitous face with several widely spaced and strong transverse carinae. Anterior basal triangular area of petiolar node transversely striate with interspaces minutely punctate and weakly shiny; lateral face of node smooth and shiny except for median section with longitudinal rugae; entire petiolar spine and posterior face of node smooth to very superficially sculptured and shiny. Gaster largely smooth and shiny.</p><p>Head excluding mouthparts almost lacking erect setae; only ocellar region with pair of long erect setae; upper frons with pair of long erect hairs; entire dorsal, lateral and ventral faces of head with scattered minute standing hairs. Mandible covered with scattered fine appressed hairs; masticatory margin ventrally lined with multiple long yellowish setae. Dorsum of mesosoma with sparse short erect hairs; pronotum posteriorly bearing at least two long erect setae; propodeum with fine standing hairs mainly on dorsolateral and posterior margins but dorsum almost hairless. Petiolar spine, anterior and lateral faces of petiolar node with fine short decumbent or appressed hairs; anterior face slightly more pilose than lateral; posterior face of node without hairs. Entire gaster with scattered fine appressed pubescent hairs, and numerous but scattered long yellowish setae. Legs covered with fine but dense yellowish pubescence; ventral and lateral faces of procoxa with sparse suberect hairs; coxae and femora of mid- and hind-legs with fewer and shorter suberect hairs; ventral face of basal segment of protarsus with dense bristle-like and yellowish hairs.</p><p>Overall body colouration much as in worker. Head and petiole dark orange-brown, head sometimes more blackish in tone; mandibles slightly darker and more reddish brown; mesosoma and gaster dark reddish brown; coxae and femora yellowish to orange brown; rest of legs more reddish brown, increasingly darker towards tarsi.</p><p>Tegula distinct, elongate-ovate, much longer than broad. Wings slightly infuscate, entirely and finely setose. Forewing (Fig. <xref ref-type="fig" rid="F3">3F</xref>) with costal vein tubular to large and conspicuous pterostigma; costal, basal and subbasal cells closed; marginal cell 1, submarginal cells 1 and 2 closed; medial vein consistently strong and tubular from base to lateral wing margin. Cross-vein 1m-cu present, discal cell 1 and subdiscal cell 1 closed; cubital vein consistently tubular almost throughout entire length but fading out slightly closer to lateral wing margin. Hindwing (Fig. <xref ref-type="fig" rid="F3">3G</xref>) with jugal lobe present; basal and subbasal cells closed; basal cell roughly divided into two halves by a longitudinal spectral vein; basal one-third of radial vein (anterior margin of hindwing) lined with a series of short, stiff hamuli. With wing positioned on the same plane as body, hamuli projecting distally and dorsoventrally upwards.</p><p><bold>Male.</bold> Body smaller than workers and queens (<abbrev xmlns:xlink="http://www.w3.org/1999/xlink" xlink:title="Maximum length of head" id="ABBRID0EYGBG" xlink:type="simple">HL</abbrev> 1.10–1.15, <abbrev xmlns:xlink="http://www.w3.org/1999/xlink" xlink:title="Weber’s length" id="ABBRID0E3GBG" xlink:type="simple">WL</abbrev> 3.5–3.75), rather robust. Head in full-face view (Fig. <xref ref-type="fig" rid="F4">4A</xref>) much broader than long when including compound eye (hereafter simply termed ‘eye’), with roundly convex posterior margin; in lateral view dorsal outline convex around antennal insertion and vertex rather steeply sloping to occipital carina (Fig. <xref ref-type="fig" rid="F4">4B</xref>); in dorsal view strongly narrowed posterad (Fig. <xref ref-type="fig" rid="F4">4C</xref>); occipital carina thin and low, continuing anteroventrad but weakening slightly beyond midlength of lateral face of head. Clypeus posteriorly weakly demarcated from frons, gradually widened anterad, broadly produced anterad with anterior margin shallowly emarginated, with distance between anterior tentorial pits longer than that between antennal bases. Mandible reduced, subrectangular, either edentate or with 1–2 minute teeth on masticatory margin. Eye large (<abbrev xmlns:xlink="http://www.w3.org/1999/xlink" xlink:title="Compound eye" id="ABBRID0EMHBG" xlink:type="simple">EL</abbrev> 0.75–0.80; <abbrev xmlns:xlink="http://www.w3.org/1999/xlink" xlink:title="Maximum eye width" id="ABBRID0EQHBG" xlink:type="simple">EW</abbrev> 0.45–0.50), with head in full-face view bulging, breaking lateral (outer) margin of head (Fig. <xref ref-type="fig" rid="F4">4A</xref>), inner margin weakly emarginate; distance between eye and mandibular base as long as antennomere 2 (pedicel); with head in obliquely posterior view, outer margin broadly emarginate. Ocelli large, positioned on raised bases; major axis of median ocellus equal to or slightly shorter than minimum distance between lateral ocelli; maximum diameter of lateral ocellus slightly shorter than minimum distance between lateral ocellus and eye. Antenna 13-merous; antennomere 1 (scape) short, less than 1/3 as long as and slightly wider than flagellomere 1; pedicel slightly shorter than 1/2 of length of scape; flagellomeres each long, narrow and subcylindrical. Palp formula 6, 4; basal palpomere of maxillary palp very short and apical palpomere longest; labial palp with third palpomere shortest. Mesosoma elongate, much longer than high, and also longer than dorsolaterally broad. Pronotum with very short dorsal plane, in lateral view anterior slope rather steep; lateral face large, weakly widened posterad. Mesosoma in dorsal view (Fig. <xref ref-type="fig" rid="F4">4E</xref>) with mesoscutum almost as long as wide, with strongly convex anterior margin; median line weakly present in anterior half of mesoscutellar disc, in anteriormost portion branching into two short diverging carinae; notauli present as broad but shallow depressions in anterior half of mesoscutum but almost unrecognisable in its posterior half; parapsidal sulcus distinct, starting from posterolateral corner of disc to midlength of disc; scutoscutellar sulcus distinct, widened laterally; mesoscutellum much narrower than mesoscutum, broader than long, with shallow median furrow; in lateral view dorsal outline of mesoscutum largely flat with short anterior slope; mesoscutellum strongly convex dorsally; mesopleuron divided into “anepisternum” and “katepisternum” by broad but shallow furrow that widens ventrad; “katepisternum” with posteroventral carina near metacoxa. Metanotal disc small, anteroposteriorly short (narrow), well-demarcated from mesoscutellum and propodeum by sharp sulci; metapleuron divided into upper and lower areas by shallow furrow; upper area with ill-defined depression posteriorly; spiracular sclerite distinct; metapleural gland orifice occluded, but partially margined with thin walls. Propodeum delimited from metapleuron by shallow furrow, in dorsal view slightly longer than broad; propodeal junction round; posterior propodeal declivity laterally and dorsally margined with discontinuous carinae; spiracle located close to metapleuron, with its opening directed posteriorly; propodeal lobe small but distinct. Petiole (abdominal segment II) (Fig. <xref ref-type="fig" rid="F4">4F</xref>) sessile, in lateral view almost as long as high; anteriorly margined with visually-pigmented carinae; node in anterior view narrowed apicad with broadly rounded apex, in lateral view subtrapezoidal and posteriorly inclined, posterior slope shorter and steeper than anterior slope; anteroventral subpetiolar process triangular. Gastral segment I longest, in dorsal view gradually widened posterad. Legs somewhat long in proportion to mesosoma, femora longer than tibiae; meso- and meta-tibiae each with two apicoventral spurs; pretarsal claw with an inner dent; arolium relatively small compared to pretarsal claws.</p><fig id="F4" position="float" orientation="portrait"><object-id xmlns:xlink="http://www.w3.org/1999/xlink" content-type="doi" xlink:type="simple">10.3897/zookeys.915.38968.figure4</object-id><object-id xmlns:xlink="http://www.w3.org/1999/xlink" content-type="arpha" xlink:type="simple">3449C3D3-07FF-5D60-B9D6-75352B7FFF2B</object-id><label>Figure 4.</label><caption><p>Non-type male of <italic><tp:taxon-name><tp:taxon-name-part taxon-name-part-type="genus" reg="Odontomachus">O.</tp:taxon-name-part> <tp:taxon-name-part taxon-name-part-type="species" reg="litoralis">litoralis</tp:taxon-name-part></tp:taxon-name></italic> (ZRC_ENT00007636.1, Singapore: Sungei Buloh Wetland Reserve). <bold>A</bold> Head in full face view <bold>B</bold> head in lateral view <bold>C</bold> head in dorsal view <bold>D</bold> mesosoma in lateral view <bold>E</bold> mesosoma in dorsal view <bold>F</bold> closeup of petiole in lateral view <bold>G</bold> gaster in lateral view <bold>H</bold> closeup of gastral apex in lateral view <bold>I</bold> forewing <bold>J</bold> hindwing.</p></caption><graphic xmlns:xlink="http://www.w3.org/1999/xlink" xlink:href="zookeys-915-137-g004.jpg" position="float" orientation="portrait" xlink:type="simple" id="oo_383716.jpg"><uri content-type="original_file" xlink:type="simple">https://binary.pensoft.net/fig/383716</uri></graphic></fig><p>Head extensively weakly and superficially sculptured, generally shiny; clypeus densely microsculptured and matte; mandible, antennal scape and pedicel superficially sculptured and shiny; entire flagellum densely microsculptured and matte. Mesosoma extensively weakly sculptured and shiny; mesoscutellum and narrow median section of metapleuron smoother and shiny; scutoscutellar sulcus longitudinally striate; shallow furrow separating metapleuron from propodeum with many strong transverse carinae across its length. Propodeum extensively very densely microsculptured, with anterior portion of dorsum strigate. Petiolar node extensively weakly sculptured, but smooth and shiny around apex. Gaster smooth to very superficially sculptured and shiny. Coxae nearly entirely smooth and shiny; femora weakly sculptured and shiny; tibiae slightly more strongly sculptured and less shiny; tarsi with dense microsculpture and matte.</p><p>Dorsum of head densely covered with short suberect hairs; longer hairs sparsely present around ocelli; ventral face of head covered with much shorter near-appressed hairs; mandible basally with some suberect hairs and apically a few longer hairs; scape with appressed hairs; pedicel and flagellum densely covered with short pubescence. Mesosoma and petiole almost entirely covered with short appressed to suberect or erect hairs; legs entirely covered with appressed pubescence. Gastral tergites and sternites with appressed to decumbent short hairs and very sparse longer hairs that are slightly denser near the posterior margin of each tergite.</p><p>Almost entire body light dull-yellowish brown; areas around ocelli and pronotum somewhat darker; areas where notauli occur present as pale-pigmented bands’; tibiae and tarsi darker than coxae and femora.</p><p>Tegula distinct, suboval, longer than broad. Wings (Fig. <xref ref-type="fig" rid="F4">4I, J</xref>) more weakly infuscate than in the queen, entirely and finely setose. Both forewing and hindwing venation and other characters much as in those in the queen.</p><p>Posterior spine of abdominal tergite VIII rather short and robust in lateral view (Fig. <xref ref-type="fig" rid="F4">4H</xref>). Pygostyle elongate-digitiform with long hairs in its apical two-thirds (Fig. <xref ref-type="fig" rid="F5">5A</xref>). Basal disc of abdominal sternite IX subpentagonal, a little broader than long; lateral margin weakly and broadly convex, slightly converging posterad with rounded posterolateral corner (Fig. <xref ref-type="fig" rid="F5">5B</xref>). Posterior lobe of sternite IX about as long as basal disc and slightly tapering apicad with apical margin almost truncated but slightly convex. Carina of lower basimere (BmC in Fig. <xref ref-type="fig" rid="F5">5C</xref>) distinct. Dorsal margin of telomere feebly concave; telomeral apex strongly produced (Fig. <xref ref-type="fig" rid="F5">5C</xref>). Ventral apex of digitus somewhat acute in lateral view (Fig. <xref ref-type="fig" rid="F5">5C</xref>). Apex of cuspis angular in lateral view. Distiventral apex relatively narrow compared to rest of valviceps in lateral view; dorsolateral carina absent; subapical lamina narrow and long; diagonal sclerotisation forming a short semi-ellipse; anterodorsal margin of valviceps strongly produced; ventral margin of valviceps broadly concave with ca. 23 denticles (Fig. <xref ref-type="fig" rid="F5">5D</xref>).</p><fig id="F5" position="float" orientation="portrait"><object-id xmlns:xlink="http://www.w3.org/1999/xlink" content-type="doi" xlink:type="simple">10.3897/zookeys.915.38968.figure5</object-id><object-id xmlns:xlink="http://www.w3.org/1999/xlink" content-type="arpha" xlink:type="simple">FE4E5156-C6ED-52F0-B3D7-AF08C6A852C1</object-id><label>Figure 5.</label><caption><p>Genitalia of <italic><tp:taxon-name><tp:taxon-name-part taxon-name-part-type="genus" reg="Odontomachus">O.</tp:taxon-name-part> <tp:taxon-name-part taxon-name-part-type="species" reg="litoralis">litoralis</tp:taxon-name-part></tp:taxon-name></italic> male, non-type (ZRC_ENT00007636.1, Singapore: Sungei Buloh Wetland Reserve). <bold>A</bold> Pygostyle in dorsal view <bold>B</bold> abdominal sternite IX in ventral view <bold>C</bold> paramere and volsella, right side, inner view <bold>D</bold> penisvalva, left side, outer view. Abbreviations: (for <bold>B, C</bold>) Cu – cuspis; Di – digitus; Tm – telomere; Bm – basimere; BmC – carina of lower basimere; Sp – spiculum; Vo – volsella. (for <bold>D</bold>) ADL – apicodorsal lobe; AP – apicoventral process; AVP – anteroventral process; DS – diagonal sclerotisation; SAL – subapical lamina; Vc – valviceps; Vu – valvura.</p></caption><graphic xmlns:xlink="http://www.w3.org/1999/xlink" xlink:href="zookeys-915-137-g005.jpg" position="float" orientation="portrait" xlink:type="simple" id="oo_383717.jpg"><uri content-type="original_file" xlink:type="simple">https://binary.pensoft.net/fig/383717</uri></graphic></fig></tp:treatment-sec><tp:treatment-sec sec-type="distribution" id="SECID0EXLBG"><title>Distribution.</title><p>Singapore, Borneo (Sarawak).</p></tp:treatment-sec><tp:treatment-sec sec-type="habitat" id="SECID0E3LBG"><title>Habitat.</title><p>This species inhabits the mangroves, and nests have been found in abandoned mud lobster (<italic><tp:taxon-name><tp:taxon-name-part taxon-name-part-type="genus" reg="Thalassina">Thalassina</tp:taxon-name-part></tp:taxon-name></italic>) mounds located near back forest. It has also been found foraging near mudflats and in mangrove backforest.</p></tp:treatment-sec><tp:treatment-sec sec-type="etymology" id="SECID0EJMBG"><title>Etymology.</title><p>The species name alludes to the littoral intertidal zone where this species is exclusively found.</p></tp:treatment-sec><tp:treatment-sec sec-type="remarks" id="SECID0EOMBG"><title>Remarks.</title><p>The worker of the new species <italic><tp:taxon-name><tp:taxon-name-part taxon-name-part-type="genus" reg="Odontomachus">O.</tp:taxon-name-part> <tp:taxon-name-part taxon-name-part-type="species" reg="litoralis">litoralis</tp:taxon-name-part></tp:taxon-name></italic> (<abbrev xmlns:xlink="http://www.w3.org/1999/xlink" xlink:title="Ocellus length" id="ABBRID0E6MBG" xlink:type="simple">OL</abbrev>-w) is similar to <italic><tp:taxon-name><tp:taxon-name-part taxon-name-part-type="genus" reg="Odontomachus">O.</tp:taxon-name-part> <tp:taxon-name-part taxon-name-part-type="species" reg="malignus">malignus</tp:taxon-name-part></tp:taxon-name></italic> workers from Singapore (OMSG-w) and the Philippines (OMPH-w), but has consistently stronger body sculpture and generally darker body colour than the latter. Some important morphological differences are as follows: 1) Propodeal junction in <abbrev xmlns:xlink="http://www.w3.org/1999/xlink" xlink:title="Ocellus length" id="ABBRID0EONBG" xlink:type="simple">OL</abbrev>-w is strongly angulate, with the dorsum separated from the declivity by a strong transverse carina, whereas in OMSG-w and OMPH-w the propodeal junction is round with a much weaker carinate edge. 2) Propodeal declivity in <abbrev xmlns:xlink="http://www.w3.org/1999/xlink" xlink:title="Ocellus length" id="ABBRID0ESNBG" xlink:type="simple">OL</abbrev>-w is distinctly marginate laterally with raised ridges and clearly differentiated from the lateral faces of propodeum, while in OMSG-w and OMPH-w it is not distinctly margined laterally, instead rounding into the lateral faces. 3) Metapleuron in <abbrev xmlns:xlink="http://www.w3.org/1999/xlink" xlink:title="Ocellus length" id="ABBRID0EWNBG" xlink:type="simple">OL</abbrev>-w is delineated from propodeum by a shallow but broad longitudinal furrow spanning between the basalar lobe and propodeal spiracle, while in OMSG-w and OMPH-w the furrow is very weak or not recognised, thus the metapleuron is not clearly distinguished from propodeum. 4) Sculpture on the lateral face of pronotum in <abbrev xmlns:xlink="http://www.w3.org/1999/xlink" xlink:title="Ocellus length" id="ABBRID0E1NBG" xlink:type="simple">OL</abbrev>-w is always relatively coarser than that on the dorsal face and less shiny, while in OMSG-w and OMPH-w, sculpture on the lateral face of pronotum is either similar to or weaker than that on the dorsal face, with interspaces mostly smooth and shining. 5) Mandible in <abbrev xmlns:xlink="http://www.w3.org/1999/xlink" xlink:title="Ocellus length" id="ABBRID0E5NBG" xlink:type="simple">OL</abbrev>-w is longer (albeit slightly) relative to head length as compared to that of OMSG-w and OMPH-w (i.e., <abbrev xmlns:xlink="http://www.w3.org/1999/xlink" xlink:title="Ocellus length" id="ABBRID0ECOBG" xlink:type="simple">OL</abbrev>-w <abbrev xmlns:xlink="http://www.w3.org/1999/xlink" xlink:title="Mandible index" id="ABBRID0EGOBG" xlink:type="simple">MDI</abbrev> 65–70, OMSG-/OMPH-w <abbrev xmlns:xlink="http://www.w3.org/1999/xlink" xlink:title="Mandible index" id="ABBRID0EKOBG" xlink:type="simple">MDI</abbrev> 63–64). 6) Mesosoma is uniformly dark reddish brown in <abbrev xmlns:xlink="http://www.w3.org/1999/xlink" xlink:title="Ocellus length" id="ABBRID0EOOBG" xlink:type="simple">OL</abbrev>-w, but the pronotum has a lighter shade of brown compared to the rest of the mesosoma in OMSG-w and OMPH-w. 7) In <abbrev xmlns:xlink="http://www.w3.org/1999/xlink" xlink:title="Ocellus length" id="ABBRID0ESOBG" xlink:type="simple">OL</abbrev>-w the anterior and lateral faces of petiolar node are generally more matte with stronger superficial sculpture, while in OMSG-w and OMPH-w these are mostly smooth and shining, with only few rugae in the median section of the lateral face. Condition of sculpture on the lateral petiolar face, however, may vary between different geographic populations of the same species, for example <abbrev xmlns:xlink="http://www.w3.org/1999/xlink" xlink:title="Ocellus length" id="ABBRID0EWOBG" xlink:type="simple">OL</abbrev>-w from Sarawak has a smoother and shinier lateral petiolar face compared to <abbrev xmlns:xlink="http://www.w3.org/1999/xlink" xlink:title="Ocellus length" id="ABBRID0E1OBG" xlink:type="simple">OL</abbrev>-w from Singapore.</p><p>Males of the two species (i.e., <abbrev xmlns:xlink="http://www.w3.org/1999/xlink" xlink:title="Ocellus length" id="ABBRID0EAPBG" xlink:type="simple">OL</abbrev>-m, OMSG-m) are also morphologically similar to each other, but <abbrev xmlns:xlink="http://www.w3.org/1999/xlink" xlink:title="Ocellus length" id="ABBRID0EEPBG" xlink:type="simple">OL</abbrev>-m has consistently stronger body sculpture than OMSG-m. Males of the two species can be distinguished based on the following characters: 1) Mandible is subrectangular or quadrate in <abbrev xmlns:xlink="http://www.w3.org/1999/xlink" xlink:title="Ocellus length" id="ABBRID0EIPBG" xlink:type="simple">OL</abbrev>-m, while it is falcate and apically bluntly pointed in OMSG-m. 2) In <abbrev xmlns:xlink="http://www.w3.org/1999/xlink" xlink:title="Ocellus length" id="ABBRID0EMPBG" xlink:type="simple">OL</abbrev>-m, furrow separating the metapleuron from propodeum is broad and deep, lined with transverse carinae along its length, whereas in OMSG-m the furrow is shallow, though also lined with transverse carinae along its length. 3) Petiolar node in anterior view is apically broadly rounded in <abbrev xmlns:xlink="http://www.w3.org/1999/xlink" xlink:title="Ocellus length" id="ABBRID0EQPBG" xlink:type="simple">OL</abbrev>-m, but sharply or bluntly pointed in OMSG-m. 4) Petiolar node in <abbrev xmlns:xlink="http://www.w3.org/1999/xlink" xlink:title="Ocellus length" id="ABBRID0EUPBG" xlink:type="simple">OL</abbrev>-m is largely microsculptured and matte, with only area around the apex smooth, while in OMSG-m, the petiolar node is almost entirely smooth to superficially sculptured and shiny. 5) Maximum diameter of lateral ocellus in <abbrev xmlns:xlink="http://www.w3.org/1999/xlink" xlink:title="Ocellus length" id="ABBRID0EYPBG" xlink:type="simple">OL</abbrev>-m is slightly shorter than the minimum distance between lateral ocellus and eye, whereas it is equal to or slightly longer than the same distance for OMSG-m.</p><p>In addition, male genitalia of the two species may be differentiated using the following traits: 1) Basal disc of abdominal sternite IX is subpentagonal with broadly rounded posterolateral corners in <abbrev xmlns:xlink="http://www.w3.org/1999/xlink" xlink:title="Ocellus length" id="ABBRID0E5PBG" xlink:type="simple">OL</abbrev>-m, but with angular posterolateral corners in OMSG-m. 2) Posterior lobe of abdominal sternite IX is almost as long as basal disc, slightly tapering apicad with almost truncated apex, apical corners rounded but angulate in <abbrev xmlns:xlink="http://www.w3.org/1999/xlink" xlink:title="Ocellus length" id="ABBRID0ECQBG" xlink:type="simple">OL</abbrev>-m, but a little longer than disc, with almost parallel sides, and apex broadly and weakly convex in OMSG-m. 3) Anterodorsal margin of valviceps is strongly produced in <abbrev xmlns:xlink="http://www.w3.org/1999/xlink" xlink:title="Ocellus length" id="ABBRID0EGQBG" xlink:type="simple">OL</abbrev>-m, but weakly produced in OMSG-m. 4) Ventral margin of valviceps is broadly concave with around 23 denticles in <abbrev xmlns:xlink="http://www.w3.org/1999/xlink" xlink:title="Ocellus length" id="ABBRID0EKQBG" xlink:type="simple">OL</abbrev>-m, but undulate with ca. 33 denticles in OMSG-m.</p></tp:treatment-sec></tp:taxon-treatment>
