# Supplementary material for: Maritime trap-jaw ants (Hymenoptera, Formicidae, Ponerinae) of the Indo-Australian region – redescription of Odontomachus malignus Smith and description of a related new species from Singapore, including first descriptions of males
Source: Zookeys. 2020 Feb 24;915:137–74. doi: 10.3897/zookeys.915.38968 (PMC7052037; doi:10.3897/zookeys.915.38968)
Supplement: XML Treatment for Odontomachus malignus [file zookeys.915.38968-treatment3.xml]

<!DOCTYPE tp:taxon-treatment
  PUBLIC "-//TaxonX//DTD Taxonomic Treatment Publishing DTD v0 20100105//EN" "tax-treatment-NSO.dtd">
<tp:taxon-treatment xmlns:tp="http://www.plazi.org/taxpub"><tp:treatment-meta><kwd-group><label>Taxon classification</label><kwd><named-content xmlns:xlink="http://www.w3.org/1999/xlink" content-type="kingdom">Animalia</named-content></kwd></kwd-group><mixed-citation publication-type="journal"><person-group><name><surname>Wang</surname><given-names>Wendy Y.</given-names></name><name><surname>Yamada</surname><given-names>Aiki</given-names></name><name><surname>Yamane</surname><given-names>Seiki</given-names></name></person-group><article-title>Maritime trap-jaw ants (<tp:taxon-name><tp:taxon-name-part taxon-name-part-type="order">Hymenoptera</tp:taxon-name-part></tp:taxon-name>, <tp:taxon-name><tp:taxon-name-part taxon-name-part-type="family">Formicidae</tp:taxon-name-part></tp:taxon-name>, <tp:taxon-name><tp:taxon-name-part taxon-name-part-type="subfamily">Ponerinae</tp:taxon-name-part></tp:taxon-name>) of the Indo-Australian region – redescription of <italic><tp:taxon-name><tp:taxon-name-part taxon-name-part-type="genus" reg="Odontomachus">Odontomachus</tp:taxon-name-part> <tp:taxon-name-part taxon-name-part-type="species" reg="malignus">malignus</tp:taxon-name-part></tp:taxon-name></italic> Smith and description of a related new species from Singapore, including first descriptions of males</article-title><source>Zookeys</source><day>24</day><month>2</month><year>2020</year><volume>915</volume><fpage>137</fpage><lpage>174</lpage><pub-id pub-id-type="doi">10.3897/zookeys.915.38968</pub-id></mixed-citation></tp:treatment-meta><tp:nomenclature><tp:taxon-name><object-id xmlns:xlink="http://www.w3.org/1999/xlink" content-type="arpha" xlink:type="simple">84198C4C-45C2-535B-90AC-A970EA8EFDA7</object-id>
              <tp:taxon-name-part taxon-name-part-type="genus" reg="Odontomachus">Odontomachus</tp:taxon-name-part>
              <tp:taxon-name-part taxon-name-part-type="species" reg="malignus">malignus</tp:taxon-name-part>
            </tp:taxon-name><tp:taxon-authority>Smith, 1859</tp:taxon-authority><xref ref-type="fig" rid="F6">Figures 6</xref><xref ref-type="fig" rid="F7">, 7</xref><xref ref-type="fig" rid="F8">, 8</xref><xref ref-type="fig" rid="F9">, 9</xref><tp:nomenclature-citation-list><tp:nomenclature-citation><tp:taxon-name>
                  <tp:taxon-name-part taxon-name-part-type="genus" reg="Odontomachus">Odontomachus</tp:taxon-name-part> <tp:taxon-name-part taxon-name-part-type="species" reg="malignus">malignus</tp:taxon-name-part></tp:taxon-name><comment>Smith, 1859: 144. <xref ref-type="bibr" rid="B33">Wilson 1959</xref>: 495; <xref ref-type="bibr" rid="B6">Brown 1976</xref>: 159 – 160; <xref ref-type="bibr" rid="B22">Olsen 2009</xref>: 11; <xref ref-type="bibr" rid="B27">Sorger and Zettel 2011</xref>: 155–157. Type. Holotype worker: INDONESIA, Aru Island (Smith) (A.R. Wallace) (<named-content xmlns:xlink="http://www.w3.org/1999/xlink" content-type="dwc:institutional_code" xlink:type="simple">OUMNH</named-content>, ANTWEB <ext-link xmlns:xlink="http://www.w3.org/1999/xlink" ext-link-type="uri" xlink:href="http://data.antweb.org/specimen/CASENT0901334" xlink:type="simple">CASENT0901334</ext-link>, examined)</comment></tp:nomenclature-citation><tp:nomenclature-citation><tp:taxon-name>
                  <tp:taxon-name-part taxon-name-part-type="genus" reg="Odontomachus">Odontomachus</tp:taxon-name-part> <tp:taxon-name-part taxon-name-part-type="species" reg="tuberculatus">tuberculatus</tp:taxon-name-part></tp:taxon-name><comment>Roger, 1861: 28 (syn. <xref ref-type="bibr" rid="B33">Wilson 1959</xref>) (MNHN, ANTWEB <ext-link xmlns:xlink="http://www.w3.org/1999/xlink" ext-link-type="uri" xlink:href="http://data.antweb.org/specimen/CASENT0915471" xlink:type="simple">CASENT0915471</ext-link>, image examined).</comment></tp:nomenclature-citation><tp:nomenclature-citation><tp:taxon-name>
                  <tp:taxon-name-part taxon-name-part-type="genus" reg="Odontomachus">Odontomachus</tp:taxon-name-part> <tp:taxon-name-part taxon-name-part-type="species" reg="malignus">malignus</tp:taxon-name-part> <tp:taxon-name-part taxon-name-part-type="infraspecific-rank">var.</tp:taxon-name-part> <tp:taxon-name-part taxon-name-part-type="variety" reg="retrolatior">retrolatior</tp:taxon-name-part></tp:taxon-name><comment>Viehmeyer, 1914: 113 (syn. <xref ref-type="bibr" rid="B6">Brown 1976</xref>) (SMND, ANTWEB FOCOL0402; ZMHB, ANTWEB FOCOL1081-1082, images examined)</comment></tp:nomenclature-citation></tp:nomenclature-citation-list></tp:nomenclature><tp:treatment-sec sec-type="type material" id="SECID0E2UBG"><title>Non-type material examined.</title><p>SINGAPORE: 1 worker, Lim Chu Kang mangrove, 23 Sep (23/9-1), D.H. Murphy leg., ZRC_HYM0000902 (<named-content xmlns:xlink="http://www.w3.org/1999/xlink" content-type="dwc:institutional_code" xlink:type="simple">ZRC</named-content>); 8 males, Pulau Semakau Old Fragment, <named-content xmlns:xlink="http://www.w3.org/1999/xlink" content-type="dwc:verbatimCoordinates" xlink:type="simple"><named-content content-type="geo-json" specific-use="{&#34;type&#34;:&#34;Point&#34;,&#34;coordinates&#34;:[103.760440,1.206640]}" id="NCID0EMVBG" xlink:type="simple">1.20664N, 103.76044E</named-content></named-content>, mangrove, malaise trap SMO3, Jul-Nov 2012, M.S. Foo, P. Grooteart &amp; J. Puniamoorthy leg., ZRC_BDP0014432/14442/14515/14516/14535/14676/14677/14712 (<named-content xmlns:xlink="http://www.w3.org/1999/xlink" content-type="dwc:institutional_code" xlink:type="simple">ZRC</named-content>); 1 male, Pulau Semakau Old Fragment, <named-content xmlns:xlink="http://www.w3.org/1999/xlink" content-type="dwc:verbatimCoordinates" xlink:type="simple"><named-content content-type="geo-json" specific-use="{&#34;type&#34;:&#34;Point&#34;,&#34;coordinates&#34;:[103.760470,1.204890]}" id="NCID0E3VBG" xlink:type="simple">1.20489N, 103.76047E</named-content></named-content>, mangrove, malaise trap SMO1, 30 Aug 2012, M.S. Foo, P. Grooteart &amp; J. Puniamoorthy leg., ZRC_BDP0014733(<named-content xmlns:xlink="http://www.w3.org/1999/xlink" content-type="dwc:institutional_code" xlink:type="simple">ZRC</named-content>); 1 male, Pulau Semakau New Fragment, <named-content xmlns:xlink="http://www.w3.org/1999/xlink" content-type="dwc:verbatimCoordinates" xlink:type="simple"><named-content content-type="geo-json" specific-use="{&#34;type&#34;:&#34;Point&#34;,&#34;coordinates&#34;:[103.762810,1.201250]}" id="NCID0EMWBG" xlink:type="simple">1.20125N, 103.76281E</named-content></named-content>, replanted mangrove, malaise trap SMN2, 13 Dec 2012, M.S. Foo, P. Grooteart &amp; J. Puniamoorthy leg., ZRC_BDP0016086 (<named-content xmlns:xlink="http://www.w3.org/1999/xlink" content-type="dwc:institutional_code" xlink:type="simple">ZRC</named-content>). PHILIPPINES: 1 worker, Luzon, Batangas, Mabini, Mainit, 8.1.2013, C.V. Pangantihon leg., P467.</p></tp:treatment-sec><tp:treatment-sec sec-type="diagnosis" id="SECID0EZWBG"><title>Diagnosis.</title><p><bold>Worker.</bold> With features mentioned for the <italic><tp:taxon-name><tp:taxon-name-part taxon-name-part-type="genus" reg="Odontomachus">O.</tp:taxon-name-part> <tp:taxon-name-part taxon-name-part-type="species" reg="malignus">malignus</tp:taxon-name-part></tp:taxon-name></italic> species group. Body sculpture much weaker and coloration somewhat paler than in <italic><tp:taxon-name><tp:taxon-name-part taxon-name-part-type="genus" reg="Odontomachus">O.</tp:taxon-name-part> <tp:taxon-name-part taxon-name-part-type="species" reg="litoralis">litoralis</tp:taxon-name-part></tp:taxon-name></italic>. Head in full-face view with posterior margin weakly concave; median furrow deep and rather broad; head extensively and finely (often indistinctly) striate, frontal lobes and frons with stronger striae; frontal carinae short and only slightly divergent posterad. Sculpture on pronotum much weaker than in <italic><tp:taxon-name><tp:taxon-name-part taxon-name-part-type="genus" reg="Odontomachus">O.</tp:taxon-name-part> <tp:taxon-name-part taxon-name-part-type="species" reg="litoralis">litoralis</tp:taxon-name-part></tp:taxon-name></italic>; separation of metapleuron from propodeum indistinct; propodeal junction not strongly angulate, showing rather round transition from dorsum to declivity, declivity laterally only weakly marginate. Petiolar node extensively smooth and shiny. Head and petiole largely dark orange-brown; mandible, antenna and gaster slightly darker brown; mesosoma disc dark reddish brown.</p><p><bold>Male.</bold> Body relatively smaller than that of worker, body sculpture not consistently strong. Mandible falcate, apically bluntly pointed. Furrow separating metapleuron from propodeum shallow; petiolar node in anterior view with sharply or bluntly pointed apex, almost entirely smooth to superficially sculptured and shiny. Maximum diameter of lateral ocellus equal to or slightly longer than minimum distance between lateral ocellus and eye. Body almost entirely light yellowish brown with darker greyish blotches present on head and mesosomal dorsum. Basal disc of abdominal sternite IX subpentagonal with angular posterolateral corners; anterodorsal margin of valviceps weakly produced; dorsolateral carina of valviceps absent; ventral margin of valviceps undulate with ca. 33 denticles.</p><p><bold><italic>Worker measurements.</italic></bold> Holotype (<ext-link xmlns:xlink="http://www.w3.org/1999/xlink" ext-link-type="uri" xlink:href="http://data.antweb.org/specimen/CASENT0901334" xlink:type="simple">CASENT0901334</ext-link>): <abbrev xmlns:xlink="http://www.w3.org/1999/xlink" xlink:title="Compound eye" id="ABBRID0ESYBG" xlink:type="simple">EL</abbrev> 0.55; <abbrev xmlns:xlink="http://www.w3.org/1999/xlink" xlink:title="Maximum eye width" id="ABBRID0EWYBG" xlink:type="simple">EW</abbrev> 0.45; <abbrev xmlns:xlink="http://www.w3.org/1999/xlink" xlink:title="Maximum length of head" id="ABBRID0E1YBG" xlink:type="simple">HL</abbrev> 2.80; <abbrev xmlns:xlink="http://www.w3.org/1999/xlink" xlink:title="Maximum width of head" id="ABBRID0E5YBG" xlink:type="simple">HW</abbrev> 2.30; <abbrev xmlns:xlink="http://www.w3.org/1999/xlink" xlink:title="Inter-frontal lobe width" id="ABBRID0ECZBG" xlink:type="simple">IFLW</abbrev> 0.71; <abbrev xmlns:xlink="http://www.w3.org/1999/xlink" xlink:title="Maximum length of mandible" id="ABBRID0EGZBG" xlink:type="simple">MDL</abbrev> 1.71; <abbrev xmlns:xlink="http://www.w3.org/1999/xlink" xlink:title="Petiole height" id="ABBRID0EKZBG" xlink:type="simple">PTH</abbrev> 1.15; <abbrev xmlns:xlink="http://www.w3.org/1999/xlink" xlink:title="Petiole length" id="ABBRID0EOZBG" xlink:type="simple">PTL</abbrev> 0.70; <abbrev xmlns:xlink="http://www.w3.org/1999/xlink" xlink:title="Maximum length of antennal scape" id="ABBRID0ESZBG" xlink:type="simple">SL</abbrev> 2.86; <abbrev xmlns:xlink="http://www.w3.org/1999/xlink" xlink:title="Weber’s length" id="ABBRID0EWZBG" xlink:type="simple">WL</abbrev> 4.09; <abbrev xmlns:xlink="http://www.w3.org/1999/xlink" xlink:title="Cephalic index" id="ABBRID0E1ZBG" xlink:type="simple">CI</abbrev> 82; <abbrev xmlns:xlink="http://www.w3.org/1999/xlink" xlink:title="Mandible index" id="ABBRID0E5ZBG" xlink:type="simple">MDI</abbrev> 59; <abbrev xmlns:xlink="http://www.w3.org/1999/xlink" xlink:title="Petiole height index" id="ABBRID0EC1BG" xlink:type="simple">PTHI</abbrev> 164; <abbrev xmlns:xlink="http://www.w3.org/1999/xlink" xlink:title="Scape index" id="ABBRID0EG1BG" xlink:type="simple">SI</abbrev> 119. Non-types (<italic>N</italic> = 6; values of <abbrev xmlns:xlink="http://www.w3.org/1999/xlink" xlink:title="Petiole height" id="ABBRID0EM1BG" xlink:type="simple">PTH</abbrev>, <abbrev xmlns:xlink="http://www.w3.org/1999/xlink" xlink:title="Petiole length" id="ABBRID0EQ1BG" xlink:type="simple">PTL</abbrev>, <abbrev xmlns:xlink="http://www.w3.org/1999/xlink" xlink:title="Maximum length of antennal scape" id="ABBRID0EU1BG" xlink:type="simple">SL</abbrev>, <abbrev xmlns:xlink="http://www.w3.org/1999/xlink" xlink:title="Weber’s length" id="ABBRID0EY1BG" xlink:type="simple">WL</abbrev>, <abbrev xmlns:xlink="http://www.w3.org/1999/xlink" xlink:title="Petiole height index" id="ABBRID0E31BG" xlink:type="simple">PTHI</abbrev>, <abbrev xmlns:xlink="http://www.w3.org/1999/xlink" xlink:title="Scape index" id="ABBRID0EA2BG" xlink:type="simple">SI</abbrev> obtained from 5 out of 6 specimens – previous syntype of <italic><tp:taxon-name><tp:taxon-name-part taxon-name-part-type="genus" reg="Odontomachus">O.</tp:taxon-name-part> <tp:taxon-name-part taxon-name-part-type="species" reg="tuberculatus">tuberculatus</tp:taxon-name-part></tp:taxon-name></italic> excluded from measurement due to extensive damage): <abbrev xmlns:xlink="http://www.w3.org/1999/xlink" xlink:title="Compound eye" id="ABBRID0EP2BG" xlink:type="simple">EL</abbrev> 0.46–0.60; <abbrev xmlns:xlink="http://www.w3.org/1999/xlink" xlink:title="Maximum eye width" id="ABBRID0ET2BG" xlink:type="simple">EW</abbrev> 0.29–0.40; <abbrev xmlns:xlink="http://www.w3.org/1999/xlink" xlink:title="Maximum length of head" id="ABBRID0EX2BG" xlink:type="simple">HL</abbrev> 2.68–3.31; <abbrev xmlns:xlink="http://www.w3.org/1999/xlink" xlink:title="Maximum width of head" id="ABBRID0E22BG" xlink:type="simple">HW</abbrev> 2.15–2.73; <abbrev xmlns:xlink="http://www.w3.org/1999/xlink" xlink:title="Inter-frontal lobe width" id="ABBRID0E62BG" xlink:type="simple">IFLW</abbrev> 0.65–0.81; <abbrev xmlns:xlink="http://www.w3.org/1999/xlink" xlink:title="Maximum length of mandible" id="ABBRID0ED3BG" xlink:type="simple">MDL</abbrev> 1.57–1.78; <abbrev xmlns:xlink="http://www.w3.org/1999/xlink" xlink:title="Petiole height" id="ABBRID0EH3BG" xlink:type="simple">PTH</abbrev> 1.05–1.25; <abbrev xmlns:xlink="http://www.w3.org/1999/xlink" xlink:title="Petiole length" id="ABBRID0EL3BG" xlink:type="simple">PTL</abbrev> 0.64–0.80; <abbrev xmlns:xlink="http://www.w3.org/1999/xlink" xlink:title="Maximum length of antennal scape" id="ABBRID0EP3BG" xlink:type="simple">SL</abbrev> 2.80–3.08; <abbrev xmlns:xlink="http://www.w3.org/1999/xlink" xlink:title="Weber’s length" id="ABBRID0ET3BG" xlink:type="simple">WL</abbrev> 3.99–4.33; <abbrev xmlns:xlink="http://www.w3.org/1999/xlink" xlink:title="Cephalic index" id="ABBRID0EX3BG" xlink:type="simple">CI</abbrev> 80–82; <abbrev xmlns:xlink="http://www.w3.org/1999/xlink" xlink:title="Mandible index" id="ABBRID0E23BG" xlink:type="simple">MDI</abbrev> 54–64; <abbrev xmlns:xlink="http://www.w3.org/1999/xlink" xlink:title="Petiole height index" id="ABBRID0E63BG" xlink:type="simple">PTHI</abbrev> 156–164; <abbrev xmlns:xlink="http://www.w3.org/1999/xlink" xlink:title="Scape index" id="ABBRID0ED4BG" xlink:type="simple">SI</abbrev> 127–130.</p><p><bold><italic>Male measurements.</italic></bold> 3 non-types (<italic>N</italic> = 3): <abbrev xmlns:xlink="http://www.w3.org/1999/xlink" xlink:title="Compound eye" id="ABBRID0EQ4BG" xlink:type="simple">EL</abbrev> 0.95–0.96; <abbrev xmlns:xlink="http://www.w3.org/1999/xlink" xlink:title="Maximum eye width" id="ABBRID0EU4BG" xlink:type="simple">EW</abbrev> 0.55–0.58; <abbrev xmlns:xlink="http://www.w3.org/1999/xlink" xlink:title="Maximum forewing length" id="ABBRID0EY4BG" xlink:type="simple">FWL</abbrev> 7.20–7.60; <abbrev xmlns:xlink="http://www.w3.org/1999/xlink" xlink:title="Maximum length of head" id="ABBRID0E34BG" xlink:type="simple">HL</abbrev> 1.30–1.36; <abbrev xmlns:xlink="http://www.w3.org/1999/xlink" xlink:title="Maximum width of head" id="ABBRID0EA5BG" xlink:type="simple">HW</abbrev> 1.68–1.75; <abbrev xmlns:xlink="http://www.w3.org/1999/xlink" xlink:title="Ocellus length" id="ABBRID0EE5BG" xlink:type="simple">OL</abbrev> 0.27–0.28; <abbrev xmlns:xlink="http://www.w3.org/1999/xlink" xlink:title="Petiole height" id="ABBRID0EI5BG" xlink:type="simple">PTH</abbrev> 0.88–0.96; <abbrev xmlns:xlink="http://www.w3.org/1999/xlink" xlink:title="Petiole length" id="ABBRID0EM5BG" xlink:type="simple">PTL</abbrev> 0.70–0.75; <abbrev xmlns:xlink="http://www.w3.org/1999/xlink" xlink:title="Maximum length of antennal scape" id="ABBRID0EQ5BG" xlink:type="simple">SL</abbrev> 0.25 ; <abbrev xmlns:xlink="http://www.w3.org/1999/xlink" xlink:title="Weber’s length" id="ABBRID0EU5BG" xlink:type="simple">WL</abbrev> 3.51–3.65; <abbrev xmlns:xlink="http://www.w3.org/1999/xlink" xlink:title="Cephalic index" id="ABBRID0EY5BG" xlink:type="simple">CI</abbrev> 128–129; <abbrev xmlns:xlink="http://www.w3.org/1999/xlink" xlink:title="Petiole height index" id="ABBRID0E35BG" xlink:type="simple">PTHI</abbrev> 123–128; <abbrev xmlns:xlink="http://www.w3.org/1999/xlink" xlink:title="Scape index" id="ABBRID0EA6BG" xlink:type="simple">SI</abbrev> 14–15.</p></tp:treatment-sec><tp:treatment-sec sec-type="redescription" id="SECID0EE6BG"><title>Redescription of worker</title><p>(based on holotype, Singapore and Philippine specimens). Relatively large compared to male (<abbrev xmlns:xlink="http://www.w3.org/1999/xlink" xlink:title="Maximum length of head" id="ABBRID0EK6BG" xlink:type="simple">HL</abbrev> 2.70–2.80; <abbrev xmlns:xlink="http://www.w3.org/1999/xlink" xlink:title="Weber’s length" id="ABBRID0EO6BG" xlink:type="simple">WL</abbrev> 3.95–4.00). Head in full face view (Figs <xref ref-type="fig" rid="F6">6A</xref>, <xref ref-type="fig" rid="F7">7A</xref>) longer than broad, with posterior margin weakly and broadly concave; occipital carina well-developed and dark pigmented; median furrow deep and rather broad, not much darker than rest of head dorsum; bottom of furrow with weak median carina that is stronger in its anterior portion; area along each side of furrow slightly swollen; vertex posteriorly with pair of low protuberances, each located at same distance from median furrow and occipital carina; temporal prominence low; extraocular furrow shallow; ocular ridge distinctly elevated, narrow, slightly widened toward median furrow; frons somewhat distinctly differentiated from vertex especially laterally; frontal carinae very short, diverging slightly posterad, fading out into ordinary carinae on frons; distance between anterior margin of ocular ridge and anterior margin of eye subequal to major axis of eye. Mandible rather slender; masticatory margin distinctly dentate with 11–12 denticles; dentition may not be equal between left and right mandibles; subapical tooth ca. 1.5–2 times as long as broad, tapering with somewhat acute apex (but not sharply pointed); apex sometimes worn and truncate. Palp formula 4, 4. Mesosoma in lateral view (Figs <xref ref-type="fig" rid="F6">6D</xref>, <xref ref-type="fig" rid="F7">7D</xref>) relatively slender compared to rest of body, constricted at mesonotum; pronotum including its anteromedian lobe (neck) rather long, in lateral view with gently sloping anterior face that is continuous to dorsal face, in dorsal view with roundly convex lateral margins; mesopleuron with carinate anteroventral ridge, which in dorsal view appears as a weak protuberance, (mesopleuron) demarcated by a distinct continuous sulcus dorsally from mesonotum and posteriorly from metapleuron (sulcus not margined with distinct carina); metapleuron delineated from propodeum by indistinct shallow furrow; dorsal outline of propodeum in lateral view flat to very shallowly concave; propodeal dorsum separated from declivity by weak carina with junction rounded and not strongly angulate; propodeal declivity in posterior view only weakly margined laterally. Petiolar node (Figs <xref ref-type="fig" rid="F6">6E</xref>, <xref ref-type="fig" rid="F7">7E</xref>) conical with pointed apical spine, in lateral view anterior slope almost entirely straight or weakly convex, posterior slope weakly convex and slightly steeper than anterior slope; apical spine relatively short compared to petiolar height, in frontal view gradually tapering with broad base and blunt apex, entire spine usually upright and not strongly directed posterad; subpetiolar process subtriangular with rounded apex, almost as long as high. Gastral tergite I large, in dorsal view as long as tergites II–IV combined, in lateral view with anterior slope short and vertical.</p><fig id="F6" position="float" orientation="portrait"><object-id xmlns:xlink="http://www.w3.org/1999/xlink" content-type="doi" xlink:type="simple">10.3897/zookeys.915.38968.figure6</object-id><object-id xmlns:xlink="http://www.w3.org/1999/xlink" content-type="arpha" xlink:type="simple">481AF819-2B66-5BB4-929B-8F45A40EFCDF</object-id><label>Figure 6.</label><caption><p>Holotype worker of <italic><tp:taxon-name><tp:taxon-name-part taxon-name-part-type="genus" reg="Odontomachus">O.</tp:taxon-name-part> <tp:taxon-name-part taxon-name-part-type="species" reg="malignus">malignus</tp:taxon-name-part></tp:taxon-name></italic>. <bold>A</bold> Head in full face view <bold>B</bold> mesosoma in dorsal view <bold>C</bold> head in lateral view <bold>D</bold> mesosoma in lateral view <bold>E</bold> closeup of petiole in lateral view <bold>F</bold> gaster in lateral view.</p></caption><graphic xmlns:xlink="http://www.w3.org/1999/xlink" xlink:href="zookeys-915-137-g006.jpg" position="float" orientation="portrait" xlink:type="simple" id="oo_383718.jpg"><uri content-type="original_file" xlink:type="simple">https://binary.pensoft.net/fig/383718</uri></graphic></fig><fig id="F7" position="float" orientation="portrait"><object-id xmlns:xlink="http://www.w3.org/1999/xlink" content-type="doi" xlink:type="simple">10.3897/zookeys.915.38968.figure7</object-id><object-id xmlns:xlink="http://www.w3.org/1999/xlink" content-type="arpha" xlink:type="simple">40F67248-C1D0-5246-9BF7-5948E6E42802</object-id><label>Figure 7.</label><caption><p>Non-type worker of <italic><tp:taxon-name><tp:taxon-name-part taxon-name-part-type="genus" reg="Odontomachus">O.</tp:taxon-name-part> <tp:taxon-name-part taxon-name-part-type="species" reg="malignus">malignus</tp:taxon-name-part></tp:taxon-name></italic> (ZRC_HYM0000902, Singapore: Lim Chu Kang mangrove). <bold>A</bold> Head in full face view <bold>B</bold> mesosoma in dorsal view <bold>C</bold> head in lateral view <bold>D</bold> mesosoma in lateral view <bold>E</bold> closeup of petiole in lateral view <bold>F</bold> gaster in lateral view.</p></caption><graphic xmlns:xlink="http://www.w3.org/1999/xlink" xlink:href="zookeys-915-137-g007.jpg" position="float" orientation="portrait" xlink:type="simple" id="oo_383719.jpg"><uri content-type="original_file" xlink:type="simple">https://binary.pensoft.net/fig/383719</uri></graphic></fig><p>Head in full face view densely striate in most parts; frontal lobes and frons with strong striae that are longitudinal to diverging, interspaces mostly smooth and shining; anterolateral area of antennal fossa smooth and shiny; vertex with much finer striae that are often indistinct; vertex lobe, temple and lower gena with faint striation, partly micropunctate, slightly shiny; median disc of clypeus largely sculptured superficially and shiny. Dorsum and venter of mandible finely and superficially sculptured and rather shiny, lateral face smooth and shiny. Pronotum in dorsal view densely micropunctate to microreticulate with weak lustre, in lateral view irregularly striate in its anterior and posterior portions; anteromedian lobe (neck) with coarse strigae; mesonotum in dorsal view coarsely strigate with interspaces weakly microsculptured; mesopleuron densely sculptured and matte in its anterodorsal portion (upper 1/5), finely punctate but rather shiny in remaining portions, with anteriormost and posteriormost parts striate; metapleuron with sculpture similar to that of mesonotum, but with interspaces distinctly punctate. Propodeal dorsum with strigae similar to those on mesonotum; propodeal declivity with strong transverse striae that are more widely separated from each other than on propodeal dorsum. Anterior face of petiolar node mostly smooth and shiny, basally superficially sculptured with weak strigae, lateral face largely smooth and shining with median section bearing short striae, posterior face smooth and shining. Gaster mostly smooth and shining.</p><p>Head largely covered with sparse short pubescent hairs; frons posteriorly with a pair of long erect setae; mandible with scattered appressed pubescence, masticatory margin ventrally lined with multiple long yellowish setae. Dorsum of mesosoma with sparse appressed or decumbent pubescent hairs, pronotal disc with a few sparse long erect hairs. Anterior face of petiolar node with short appressed or decumbent pubescent hairs, relatively more pilose than mesosoma; posterior face of node without hairs. Entire gaster with sparse fine appressed pubescence and scattered long erect setae. Legs including coxae largely with fine but dense pubescence; ventral faces of coxae with a few sparse long erect hairs; ventral face of basal segment of protarsus with dense yellowish and stiff bristle-like hairs.</p><p>Head and petiole dark orange-brown; mandible, antenna and gaster slightly darker brown, mesosoma generally darker reddish brown; legs including coxae lighter brown and more yellowish; tarsus darker brown than rest of leg.</p><p><bold>Male</bold> (based on Singapore specimens). Body smaller than worker (<abbrev xmlns:xlink="http://www.w3.org/1999/xlink" xlink:title="Maximum length of head" id="ABBRID0E1CAI" xlink:type="simple">HL</abbrev> 1.30–1.36; <abbrev xmlns:xlink="http://www.w3.org/1999/xlink" xlink:title="Weber’s length" id="ABBRID0E5CAI" xlink:type="simple">WL</abbrev> 3.51–3.65), relatively robust compared to worker. Head in full-face view including eyes much broader than long, with roundly convex posterior margin (Fig. <xref ref-type="fig" rid="F8">8A</xref>); in lateral view dorsal outline convex around antennal insertion, and vertex rather steeply sloping to occipital carina (Fig. <xref ref-type="fig" rid="F8">8B</xref>); in dorsal view head strongly narrowed posterad (Fig. <xref ref-type="fig" rid="F8">8C</xref>); occipital carina thin and low, continuing anteroventrad, becoming more indistinct slightly beyond midlength of lateral face of head. Clypeus in full-face view transverse with median disc distinctly raised and flat, broadly produced anterad, with median part of anterior margin shallowly emarginate, posteriorly weakly demarcated from frons. Mandible reduced, elongate-triangular to falcate, distinctly tapering apicad with bluntly pointed and dark-pigmented apex, without teeth on masticatory margin. Eye large (<abbrev xmlns:xlink="http://www.w3.org/1999/xlink" xlink:title="Compound eye" id="ABBRID0EODAI" xlink:type="simple">EL</abbrev> 0.95–0.96; <abbrev xmlns:xlink="http://www.w3.org/1999/xlink" xlink:title="Maximum eye width" id="ABBRID0ESDAI" xlink:type="simple">EW</abbrev> 0.55–0.58) , with head in full-face view (Fig. <xref ref-type="fig" rid="F8">8A</xref>), bulging and breaking lateral (outer) margin of head, inner margin weakly emarginate; distance between eye and mandibular base roughly as long as antennomere 2 (pedicel); with head in obliquely posterior view, outer margin broadly emarginate; ocelli large, positioned on raised bases; major axis of median ocellus equal to or slightly shorter than minimum distance between lateral ocelli; maximum diameter of lateral ocellus equal to or slightly longer than minimum distance between lateral ocellus and eye. Antenna 13-merous; antennomere 1 (scape) short, less than 1/3 as long as and slightly wider than flagellomere 1; pedicel slightly shorter than half of scape-length; flagellomeres each long, narrow and subcylindrical. Palp formula 6,4; palpomere 1 of maxillary palp very short, palpomere 6 longest; labial palp with palpomere 3 shortest. Mesosoma elongate, much longer 'much longer than high and than broad (Fig. <xref ref-type="fig" rid="F8">8D, E</xref>). Pronotum with very short dorsal plane, in lateral view anterior slope rather steep; lateral face large, weakly widened posterad, with posteroventral area distinctly depressed and concave. With mesosoma in dorsal view (Fig. <xref ref-type="fig" rid="F8">8E</xref>), mesoscutum almost as long as broad, with strongly convex anterior margin; median line only recognised in anterior half of disc, in its anterior-most portion widened anterad and margined with short carinae; notauli present as broad but shallow depressions in anterior half of mesoscutum but almost unrecognisable in its posterior half; parapsidal sulcus distinct, extending from posterolateral corner to midlength of disc; scutoscutellar sulcus distinct and widened laterally; mesoscutellum much narrower (anteroposteriorly) than mesoscutum, broader than long. In lateral view, dorsal outline of mesoscutum largely flat with short anterior slope; dorsum of mesoscutellum strongly convex; mesopleuron divided into “anepisternum” and “katepisternum” by broad and rather deep furrow that widens ventrad, leading into a concave medioventral depression; “katepisternum” with posteroventral carina near mesocoxa; metanotal disc small, short anteroposteriorly (narrow), well-demarcated from mesoscutellum and propodeum by sharp sulci; metapleuron divided into upper and lower areas by shallow furrow; upper metapleuron posteriorly with ill-defined depression; spiracular sclerite distinct; metapleural gland orifice partially margined with thin carina. Propodeum delineated from metapleuron by weak narrow sulcus, in dorsal view (Fig. <xref ref-type="fig" rid="F8">8E</xref>) slightly longer than broad; propodeal junction in lateral view rounded, posterior declivity laterally margined with weak and discontinuous carinae; transverse carina on propodeal junction obscure; propodeal spiracle located close to metapleuron, with its opening directed posteriorly; propodeal lobe small but distinct. Petiole (abdominal segment II) (Fig. <xref ref-type="fig" rid="F8">8F</xref>) sessile, about as long as high, basally margined with a pigmented carina; petiolar node tapering apicad with bluntly pointed apex; in lateral view, posterior slope shorter and steeper than anterior slope. Gaster in dorsal view broadest at segment III (abdominal segment V); gastral segment I longest, gradually widened posterad. Legs rather long in proportion to mesosoma; femora longer than tibiae; meso- and metatibiae each with two apicoventral spurs; pretarsal claw with one inner dent; arolium small.</p><fig id="F8" position="float" orientation="portrait"><object-id xmlns:xlink="http://www.w3.org/1999/xlink" content-type="doi" xlink:type="simple">10.3897/zookeys.915.38968.figure8</object-id><object-id xmlns:xlink="http://www.w3.org/1999/xlink" content-type="arpha" xlink:type="simple">837D94C8-1ECA-5B5C-ADE1-DDEE6C446A0B</object-id><label>Figure 8.</label><caption><p>Non-type male of <italic><tp:taxon-name><tp:taxon-name-part taxon-name-part-type="genus" reg="Odontomachus">O.</tp:taxon-name-part> <tp:taxon-name-part taxon-name-part-type="species" reg="malignus">malignus</tp:taxon-name-part></tp:taxon-name></italic> (ZRC_BDP0014535, Singapore: Pulau Semakau, old mangrove forest). <bold>A</bold> Head in full face view <bold>B</bold> head in lateral view <bold>C</bold> head in dorsal view <bold>D</bold> mesosoma in lateral view <bold>E</bold> mesosoma in dorsal view <bold>F</bold> closeup of petiole in lateral view <bold>G</bold> gaster in lateral view <bold>H</bold> closeup of gastral apex in lateral view <bold>I</bold> forewing <bold>J</bold> hindwing.</p></caption><graphic xmlns:xlink="http://www.w3.org/1999/xlink" xlink:href="zookeys-915-137-g008.jpg" position="float" orientation="portrait" xlink:type="simple" id="oo_383720.jpg"><uri content-type="original_file" xlink:type="simple">https://binary.pensoft.net/fig/383720</uri></graphic></fig><p>Head extensively weakly and superficially sculptured, generally shiny; clypeus largely densely microsculptured and matte, supraclypeal area with weaker sculpture and more shiny; mandible, antennal scape and pedicel superficially sculptured and shiny; entire flagellum densely microsculptured and matte. Mesosoma extensively weakly sculptured and shiny; “katepisternum” smoother and shiny in its anterior half; mesoscutellum largely smooth and shiny; median section of metapleuron striate, or relatively smoother than other parts of metapleuron and shiny (variable among individuals); scutoscutellar sulcus longitudinally striate and shiny; shallow furrow delineating metapleuron from propodeum with many strong transverse carinae across its length. Propodeum extensively densely microsculptured, with anterior portion of dorsum strigate, dorsolateral area lined with coarse rugae. Petiolar node largely smooth and shiny. Gaster smooth to very superficially sculptured and shiny. Coxae and femora nearly entirely smooth and shiny; tibiae weakly sculptured and less shiny; tarsi densely microsculptured and weakly shining.</p><p>Dorsum of head densely covered with short suberect and erect hairs; longer standing hairs present around ocelli; clypeus and lower frons with longer hairs; ventral face of head densely covered with much shorter standing hairs; ventral edge of mandible with some long erect hairs; scape covered with short decumbent hairs, with slightly longer hairs apically; pedicel and flagellum covered with dense and short pubescence. Mesosoma and petiole almost entirely covered with short appressed to suberect or erect hairs, with a few sparse long erect hairs on pronotum; legs mostly covered with dense appressed pubescence. Gastral tergites and sternites with appressed to decumbent short hairs, and very sparse longer hairs that are largely patchily distributed but more dense nearer posterior margin of each tergite; hair covering sternites generally more dense than that on tergites.</p><p>Body almost entirely light yellowish brown; darker greyish blotches present on head and mesosomal dorsum; areas where notauli occur present as pale-pigmented bands; coxae and femora uniformly pale yellowish brown, tibiae less pale, tarsus darker brown than rest of leg, though actual colour often obscured by dense yellowish pubescence.</p><p>Tegula distinct, suboval, longer than broad. Wings not infuscate, entirely and finely setose. Forewing (Fig. <xref ref-type="fig" rid="F8">8I</xref>) with costal vein tubular to large and conspicuous pterostigma; costal, basal and subbasal cells closed; marginal cell 1, submarginal cells 1 and 2 closed; medial vein fading off distally into more spectral state towards lateral wing margin after vein 2r-m. Cross-vein 1m-cu present, discal cell 1 and subdiscal cell 1 closed; cubital vein fading off distally into more spectral state after vein 2cu-a. Hindwing (Fig. <xref ref-type="fig" rid="F8">8J</xref>) with jugal lobe present; basal and subbasal cells closed; basal cell roughly divided into two halves by longitudinal spectral vein; basal one-third of radial vein (on anterior margin of hindwing) lined with a series of short, stiff hamuli; with wing positioned on the same plane as body, hamuli directed apicad (upwards).</p><p>Posterior spine of abdominal tergite VIII rather long and slender in lateral view (Fig. <xref ref-type="fig" rid="F8">8H</xref>). Pygostyle elongate-digitiform with long hairs in its apical three-quarters (Fig. <xref ref-type="fig" rid="F9">9A</xref>). Basal disc of abdominal sternite IX subpentagonal, a little broader than long; lateral margin almost straight and slightly diverging posterad; posterolateral corner angulate (Fig. <xref ref-type="fig" rid="F9">9B</xref>). Posterior lobe of sternite IX a little longer than basal disc, slightly tapering posterad or having almost parallel sides with apical margin weakly and broadly convex. Carina of lower basimere (BmC in Fig. <xref ref-type="fig" rid="F9">9C</xref>) weak and barely recognised. Dorsal margin of telomere weakly concave; telomeral apex weakly produced (Fig. <xref ref-type="fig" rid="F9">9C</xref>). Distiventral apex of digitus right-angled in lateral view (Fig. <xref ref-type="fig" rid="F9">9C</xref>). Apex of cuspis rounded in lateral view. Distiventral apex relatively broad compared to rest of valviceps in lateral view (Fig. <xref ref-type="fig" rid="F9">9D</xref>); dorsolateral carina absent; subapical lamina narrow and long; diagonal sclerotisation forming a short semi-ellipse; anterodorsal margin of valviceps just weakly produced; ventral margin of valviceps undulate with ca. 33 denticles (Fig. <xref ref-type="fig" rid="F9">9D</xref>).</p><fig id="F9" position="float" orientation="portrait"><object-id xmlns:xlink="http://www.w3.org/1999/xlink" content-type="doi" xlink:type="simple">10.3897/zookeys.915.38968.figure9</object-id><object-id xmlns:xlink="http://www.w3.org/1999/xlink" content-type="arpha" xlink:type="simple">5ED6357F-2DC7-5C82-95DA-6C427BEAD9E3</object-id><label>Figure 9.</label><caption><p>Genitalia of <italic><tp:taxon-name><tp:taxon-name-part taxon-name-part-type="genus" reg="Odontomachus">O.</tp:taxon-name-part> <tp:taxon-name-part taxon-name-part-type="species" reg="malignus">malignus</tp:taxon-name-part></tp:taxon-name></italic> male, non-type (ZRC_BDP0014515, Singapore: Pulau Semakau, old mangrove forest). <bold>A</bold> Pygostyle in dorsal view <bold>B</bold> abdominal sternite IX in ventral view <bold>C</bold> paramere and volsella, right side, inner view <bold>D</bold> penisvalva, left side, outer view. Abbreviations: (for <bold>B, C</bold>) Cu – cuspis; Di – digitus; Tm – telomere; Bm – basimere; BmC – carina of lower basimere; Sp – spiculum; Vo – volsella. (for <bold>D</bold>) ADL – apicodorsal lobe; AP – apicoventral process; AVP – anteroventral process; DS – diagonal sclerotisation; SAL – subapical lamina; Vc – valviceps; Vu – valvura.</p></caption><graphic xmlns:xlink="http://www.w3.org/1999/xlink" xlink:href="zookeys-915-137-g009.jpg" position="float" orientation="portrait" xlink:type="simple" id="oo_383721.jpg"><uri content-type="original_file" xlink:type="simple">https://binary.pensoft.net/fig/383721</uri></graphic></fig></tp:treatment-sec><tp:treatment-sec sec-type="distribution" id="SECID0EJIAI"><title>Distribution.</title><p>Asia – Borneo (Sarawak), Indonesia (Maluku, Sulawesi (Celebes)), Philippines, Singapore; Oceania – Palau, Papua New Guinea, Solomon Islands.</p></tp:treatment-sec><tp:treatment-sec sec-type="habitat" id="SECID0EOIAI"><title>Habitat.</title><p>Intertidal littoral areas; workers of this species have been observed foraging in and around or emerging from exposed nest entrances in coral rubble (<xref ref-type="bibr" rid="B6">Brown 1976</xref>) or sheer vertical bare limestone rockfaces (<xref ref-type="bibr" rid="B22">Olsen 2009</xref>) along coastlines during low tides. Males were collected from mangrove forest using malaise traps, on an offshore island in the southern part of Singapore.</p></tp:treatment-sec><tp:treatment-sec sec-type="remarks" id="SECID0E3IAI"><title>Remarks.</title><p>The workers of <italic><tp:taxon-name><tp:taxon-name-part taxon-name-part-type="genus" reg="Odontomachus">O.</tp:taxon-name-part> <tp:taxon-name-part taxon-name-part-type="species" reg="malignus">malignus</tp:taxon-name-part></tp:taxon-name></italic> from Singapore (OMSG-w) and the Philippines (OMPH-w) are similar to that of <italic><tp:taxon-name><tp:taxon-name-part taxon-name-part-type="genus" reg="Odontomachus">O.</tp:taxon-name-part> <tp:taxon-name-part taxon-name-part-type="species" reg="litoralis">litoralis</tp:taxon-name-part></tp:taxon-name></italic> (<abbrev xmlns:xlink="http://www.w3.org/1999/xlink" xlink:title="Ocellus length" id="ABBRID0EYJAI" xlink:type="simple">OL</abbrev>-w), but may be distinguished from the latter by the characters listed in ‘Remarks’ under <italic><tp:taxon-name><tp:taxon-name-part taxon-name-part-type="genus" reg="Odontomachus">O.</tp:taxon-name-part> <tp:taxon-name-part taxon-name-part-type="species" reg="litoralis">litoralis</tp:taxon-name-part></tp:taxon-name></italic>. Minor but non-negligible morphological differences between the <italic><tp:taxon-name><tp:taxon-name-part taxon-name-part-type="genus" reg="Odontomachus">O.</tp:taxon-name-part> <tp:taxon-name-part taxon-name-part-type="species" reg="malignus">malignus</tp:taxon-name-part></tp:taxon-name></italic> holotype (OMH), synonymised forms (e.g., <italic><tp:taxon-name><tp:taxon-name-part taxon-name-part-type="genus" reg="Odontomachus">O.</tp:taxon-name-part> <tp:taxon-name-part taxon-name-part-type="species" reg="retrolatior">retrolatior</tp:taxon-name-part></tp:taxon-name></italic> (OR-w)), OMSG-w and OMPH-w are discussed in the ‘Results’ section.</p></tp:treatment-sec><ref-list><ref id="B33"><mixed-citation xmlns:xlink="http://www.w3.org/1999/xlink" xlink:type="simple"><person-group><name name-style="western"><surname>Wilson</surname><given-names>EO</given-names></name></person-group> (<year>1959</year>) <article-title>Studies on the ant fauna of Melanesia V. The tribe <tp:taxon-name><tp:taxon-name-part taxon-name-part-type="tribe">Odontomachini</tp:taxon-name-part></tp:taxon-name>.</article-title><source>Bulletin of the Museum of Comparative Zoology</source><volume>120</volume>: <fpage>483</fpage>–<lpage>510</lpage>.</mixed-citation></ref><ref id="B6"><mixed-citation xmlns:xlink="http://www.w3.org/1999/xlink" xlink:type="simple"><person-group><name name-style="western"><surname>Brown</surname><given-names>WL</given-names></name></person-group> (<year>1976</year>) <article-title>Contributions toward a reclassification of the <tp:taxon-name><tp:taxon-name-part taxon-name-part-type="family">Formicidae</tp:taxon-name-part></tp:taxon-name>, Part VI: <tp:taxon-name><tp:taxon-name-part taxon-name-part-type="subfamily">Ponerinae</tp:taxon-name-part></tp:taxon-name>, tribe <tp:taxon-name><tp:taxon-name-part taxon-name-part-type="tribe">Ponerini</tp:taxon-name-part></tp:taxon-name>, subtribe Odontomachiti; Section A: Introduction, subtribal characters, genus <italic><tp:taxon-name><tp:taxon-name-part taxon-name-part-type="genus">Odontomachus</tp:taxon-name-part></tp:taxon-name></italic>. Studia Entomologica (N.S.</article-title><source>)</source><volume>19</volume>(<issue>1–4</issue>): <fpage>67</fpage>–<lpage>171</lpage>.</mixed-citation></ref><ref id="B22"><mixed-citation xmlns:xlink="http://www.w3.org/1999/xlink" xlink:type="simple"><person-group><name name-style="western"><surname>Olsen</surname><given-names>A</given-names></name></person-group> (<year>2009</year>) <article-title>New record of the marine littoral ant, <italic><tp:taxon-name><tp:taxon-name-part taxon-name-part-type="genus">Odontomachus</tp:taxon-name-part> <tp:taxon-name-part taxon-name-part-type="species">malignus</tp:taxon-name-part></tp:taxon-name></italic> Smith, F. 1859, in Palau.</article-title><source>The Pan-Pacific Entomologist</source><volume>85</volume>(<issue>1</issue>): <fpage>11</fpage>–<lpage>12</lpage>. <ext-link xlink:type="simple" ext-link-type="doi" xlink:href="10.3956/2009-01.1">https://doi.org/10.3956/2009-01.1</ext-link></mixed-citation></ref><ref id="B27"><mixed-citation xmlns:xlink="http://www.w3.org/1999/xlink" xlink:type="simple"><person-group><name name-style="western"><surname>Sorger</surname><given-names>DM</given-names></name><name name-style="western"><surname>Zettel</surname><given-names>H</given-names></name></person-group> (<year>2011</year>) <article-title>On the ants (<tp:taxon-name><tp:taxon-name-part taxon-name-part-type="order">Hymenoptera</tp:taxon-name-part></tp:taxon-name>: <tp:taxon-name><tp:taxon-name-part taxon-name-part-type="family">Formicidae</tp:taxon-name-part></tp:taxon-name>) of the Philippine Islands: V. The genus <italic><tp:taxon-name><tp:taxon-name-part taxon-name-part-type="genus">Odontomachus</tp:taxon-name-part></tp:taxon-name></italic> Latreille, 1804.</article-title><source>Myrmecological News</source><volume>14</volume>(<issue>14</issue>): <fpage>141</fpage>–<lpage>163</lpage>. <ext-link xlink:type="simple" ext-link-type="uri" xlink:href="https://myrmecologicalnews.org/cms/index.php?option=com_download%26view=download%26filename=volume14/mn14_141-163_printable.pdf%26format=raw">https://myrmecologicalnews.org/cms/index.php?option=com_download&amp;view=download&amp;filename=volume14/mn14_141-163_printable.pdf&amp;format=raw</ext-link></mixed-citation></ref></ref-list></tp:taxon-treatment>
